# Supplementary material for: 5,6-Dihydr­oxy-1,10-phenanthrolin-1-ium chloride dihydrate
Source: Acta Crystallogr Sect E Struct Rep Online. 2009 Sep 5;65(Pt 10):o2367. doi: 10.1107/S1600536809033777 (PMC2970196; doi:10.1107/S1600536809033777)
Supplement: Supplementary file 1 [file e-65-o2367-sup1.cif]

##############################################################################
###                                                                        ###
###        Electronic paper (Acta Crystallographica Section E)             ###
###                                                                        ###
##############################################################################
#                                                                            #
# This CIF contains the data in a paper accepted for publication in Acta     #
# Crystallographica Section E. It conforms to the requirements of Notes      #
# for Authors for Section E, and has been peer reviewed under the auspices   #
# of the IUCr Commission on Journals.                                        #
#                                                                            #
# Full details of the Crystallographic Information File format               #
# are given in the paper "The Crystallographic Information File (CIF):       #
# a New Standard Archive File for Crystallography" by S. R. Hall, F. H.      #
# Allen and I. D. Brown [Acta Cryst. (1991), A47, 655-685].                  #
#                                                                            #
# The current version of the core CIF dictionary is obtainable from          #
# ftp://ftp.iucr.org/pub/cif_core.dic. The current version number is 2.4.    #
#                                                                            #
# Software is freely available for graphical display of the structure(s) in  #
# this CIF.  For information consult the CIF home page http://www.iucr.org/  #
# cif/home.html                                                              #
#                                                                            #
# This file may be used for bona fide research purposes within the           #
# scientific community so long as proper attribution is given to the journal # 
# article from which it was obtained.                                        #
#                                                                            #
##############################################################################
                                             
data_global
_audit_creation_method     'from SHELXL-97'
_journal_date_recd_electronic     2009-08-04
_journal_date_accepted     2009-08-24
_journal_name_full     'Acta Crystallographica, Section E'
_journal_year     2009
_journal_volume     65
_journal_issue     10
_journal_page_first     o2367
_journal_page_last     o2367
_journal_paper_category     QO
_journal_coeditor_code     HG2548
_publ_contact_author_name     'Wen-Shi Wu'
_publ_contact_author_address
;
College of Materials Science and Engineering
Huaqiao University
Xiamen, Fujian 361021
People's Republic of China
;
_publ_contact_author_email     wws@hqu.edu.cn
_publ_contact_author_fax     '+86-592-6162225'
_publ_contact_author_phone     '+86-15980998536'
_publ_section_title
;
5,6-Dihydroxy-1,10-phenanthrolin-1-ium chloride dihydrate
;
loop_
    _publ_author_name
    _publ_author_address
    'Xin-Yong Lin'
;
College of Materials Science and Engineering
Huaqiao University
Xiamen, Fujian 361021
People's Republic of China
;
    'Sheng-Jiao Tang'
;
College of Materials Science and Engineering
Huaqiao University
Xiamen, Fujian 361021
People's Republic of China
;
    'Wen-Shi Wu'
;
College of Materials Science and Engineering
Huaqiao University
Xiamen, Fujian 361021
People's Republic of China
;
data_I
_audit_creation_method     SHELXL-97
_chemical_name_systematic
;
5,6-Dihydroxy-1,10-phenanthrolin-1-ium chloride dihydrate
;
_chemical_name_common     ?
_chemical_formula_moiety     'C12 H9 N2 O2 +, Cl -, 2(H2 O)'
_chemical_formula_sum     'C12 H13 Cl N2 O4'
_chemical_formula_iupac     'C12 H9 N2 O2 +, Cl -, 2H2 O'
_chemical_formula_weight     284.69
_chemical_melting_point     ?
_symmetry_cell_setting     Triclinic
_symmetry_space_group_name_H-M     'P -1'
_symmetry_space_group_name_Hall     '-P 1'
loop_
    _symmetry_equiv_pos_as_xyz
    'x, y, z'
    '-x, -y, -z'
_cell_length_a     7.76270(10)
_cell_length_b     8.69740(10)
_cell_length_c     9.64320(10)
_cell_angle_alpha     86.1160(10)
_cell_angle_beta     86.8590(10)
_cell_angle_gamma     74.5800(10)
_cell_volume     625.728(13)
_cell_formula_units_Z     2
_cell_measurement_reflns_used     2922
_cell_measurement_theta_min     2.12
_cell_measurement_theta_max     27.66
_cell_measurement_temperature     296(2)
_exptl_crystal_description     block
_exptl_crystal_colour     red
_exptl_crystal_size_max     0.245
_exptl_crystal_size_mid     0.117
_exptl_crystal_size_min     0.029
_exptl_crystal_density_diffrn     1.511
_exptl_crystal_density_meas     ?
_exptl_crystal_density_method     'not measured'
_exptl_crystal_F_000     296
_exptl_absorpt_coefficient_mu     0.317
_exptl_absorpt_correction_type     none
_exptl_absorpt_process_details     ?
_exptl_absorpt_correction_T_min     ?
_exptl_absorpt_correction_T_max     ?
_exptl_special_details
;
;
_diffrn_ambient_temperature     296(2)
_diffrn_radiation_type     MoK\a
_diffrn_radiation_wavelength     0.71073
_diffrn_radiation_source     'fine-focus sealed tube'
_diffrn_radiation_monochromator     graphite
_diffrn_measurement_device_type     'Bruker P4'
_diffrn_measurement_method     \w
_diffrn_detector_area_resol_mean     0
_diffrn_reflns_number     9780
_diffrn_reflns_av_R_equivalents     0.0234
_diffrn_reflns_av_sigmaI/netI     0.0220
_diffrn_reflns_theta_min     2.12
_diffrn_reflns_theta_max     27.66
_diffrn_reflns_theta_full     27.66
_diffrn_measured_fraction_theta_max     0.983
_diffrn_measured_fraction_theta_full     0.983
_diffrn_reflns_limit_h_min     -9
_diffrn_reflns_limit_h_max     9
_diffrn_reflns_limit_k_min     -11
_diffrn_reflns_limit_k_max     11
_diffrn_reflns_limit_l_min     -12
_diffrn_reflns_limit_l_max     12
_diffrn_standards_number     ?
_diffrn_standards_interval_count     ?
_diffrn_standards_interval_time     ?
_diffrn_standards_decay_%     ?
_refine_special_details
;
Refinement of <i>F</i>^2^ against ALL reflections. The weighted <i>R</i>-factor
<i>wR</i> and goodness of fit <i>S</i> are based on <i>F</i>^2^, conventional
<i>R</i>-factors <i>R</i> are based on <i>F</i>, with <i>F</i> set to zero for
negative <i>F</i>^2^. The threshold expression of <i>F</i>^2^ >
\s(<i>F</i>^2^) is used only for calculating <i>R</i>-factors(gt) <i>etc</i>.
and is not relevant to the choice of reflections for refinement.
<i>R</i>-factors based on <i>F</i>^2^ are statistically about twice as large
as those based on <i>F</i>, and <i>R</i>- factors based on ALL data will be
even larger.
;
_reflns_number_total     2872
_reflns_number_gt     2336
_reflns_threshold_expression     I>2\s(I)
_refine_ls_structure_factor_coef     Fsqd
_refine_ls_matrix_type     full
_refine_ls_R_factor_all     0.0448
_refine_ls_R_factor_gt     0.0360
_refine_ls_wR_factor_gt     0.1042
_refine_ls_wR_factor_ref     0.1109
_refine_ls_goodness_of_fit_ref     1.061
_refine_ls_restrained_S_all     1.061
_refine_ls_number_reflns     2872
_refine_ls_number_parameters     180
_refine_ls_number_restraints     0
_refine_ls_hydrogen_treatment     mixed
_refine_ls_weighting_scheme     calc
_refine_ls_weighting_details
         'calc w=1/[\s^2^(Fo^2^)+(0.0638P)^2^+0.0835P] where P=(Fo^2^+2Fc^2^)/3'
_atom_sites_solution_hydrogens     geom
_atom_sites_solution_primary     direct
_atom_sites_solution_secondary     difmap
_refine_ls_shift/su_max     0.000
_refine_ls_shift/su_mean     0.000
_refine_diff_density_max     0.288
_refine_diff_density_min     -0.218
_refine_ls_extinction_method     none
_refine_ls_extinction_coef     ?
loop_
    _atom_type_symbol
    _atom_type_description
    _atom_type_scat_dispersion_real
    _atom_type_scat_dispersion_imag
    _atom_type_scat_source
    'C' 'C' 0.0033 0.0016
                         'International Tables Vol C Tables 4.2.6.8 and 6.1.1.4'
    'H' 'H' 0.0000 0.0000
                         'International Tables Vol C Tables 4.2.6.8 and 6.1.1.4'
    'N' 'N' 0.0061 0.0033
                         'International Tables Vol C Tables 4.2.6.8 and 6.1.1.4'
    'O' 'O' 0.0106 0.0060
                         'International Tables Vol C Tables 4.2.6.8 and 6.1.1.4'
    'Cl' 'Cl' 0.1484 0.1585
                         'International Tables Vol C Tables 4.2.6.8 and 6.1.1.4'
_computing_data_collection     'XSCANS (Bruker, 1999)'
_computing_cell_refinement     'XSCANS (Bruker, 1999)'
_computing_data_reduction     'SHELXTL (Sheldrick, 2008)'
_computing_structure_solution     'SHELXS97 (Sheldrick, 2008)'
_computing_structure_refinement     'SHELXL97 (Sheldrick, 2008)'
_computing_molecular_graphics     'SHELXTL (Sheldrick, 2008)'
_computing_publication_material     'SHELXTL (Sheldrick, 2008)'
loop_
    _atom_site_type_symbol
    _atom_site_label
    _atom_site_fract_x
    _atom_site_fract_y
    _atom_site_fract_z
    _atom_site_U_iso_or_equiv
    _atom_site_adp_type
    _atom_site_calc_flag
    _atom_site_refinement_flags
    _atom_site_occupancy
    _atom_site_disorder_assembly
    _atom_site_disorder_group
    Cl Cl1 0.19595(6) 0.69904(5) 0.01405(4) 0.04841(15) Uani d . 1 . .
    O O1 0.30334(16) 0.13935(13) 0.25607(10) 0.0444(3) Uani d . 1 . .
    H H01 0.2307 0.2235 0.2339 0.067 Uiso calc R 1 . .
    O O2 0.37121(17) 0.34384(13) 0.45497(11) 0.0463(3) Uani d . 1 . .
    H H02 0.3972 0.3484 0.3715 0.069 Uiso calc R 1 . .
    O O3 0.4713(2) 0.4352(2) 0.20054(15) 0.0614(4) Uani d . 1 . .
    H H03B 0.404(3) 0.497(3) 0.148(3) 0.078(8) Uiso d . 1 . .
    H H03A 0.555(4) 0.400(3) 0.152(3) 0.086(9) Uiso d . 1 . .
    O O4 0.06665(19) 0.41360(17) 0.18085(14) 0.0554(3) Uani d . 1 . .
    H H04B 0.089(4) 0.492(4) 0.121(3) 0.105(9) Uiso d . 1 . .
    H H04A -0.024(4) 0.389(4) 0.133(3) 0.101(9) Uiso d . 1 . .
    N N1 0.18014(17) -0.20833(15) 0.63900(12) 0.0357(3) Uani d . 1 . .
    N N2 0.24864(16) -0.00702(15) 0.82063(12) 0.0351(3) Uani d . 1 . .
    H H9 0.2179 -0.0925 0.8478 0.042 Uiso calc R 1 . .
    C C1 0.1482(2) -0.30386(18) 0.54877(16) 0.0392(3) Uani d . 1 . .
    H H1 0.1168 -0.3958 0.5828 0.047 Uiso calc R 1 . .
    C C2 0.1591(2) -0.27406(19) 0.40435(16) 0.0394(3) Uani d . 1 . .
    H H2 0.1357 -0.3454 0.3451 0.047 Uiso calc R 1 . .
    C C3 0.2039(2) -0.14094(18) 0.35128(15) 0.0358(3) Uani d . 1 . .
    H H3 0.2101 -0.1197 0.2556 0.043 Uiso calc R 1 . .
    C C4 0.28852(19) 0.10836(17) 0.39662(13) 0.0321(3) Uani d . 1 . .
    C C5 0.32397(19) 0.20722(16) 0.48912(14) 0.0318(3) Uani d . 1 . .
    C C6 0.3461(2) 0.26396(19) 0.73659(16) 0.0389(3) Uani d . 1 . .
    H H6 0.3798 0.3567 0.7090 0.047 Uiso calc R 1 . .
    C C7 0.3317(2) 0.2208(2) 0.87618(16) 0.0456(4) Uani d . 1 . .
    H H7 0.3559 0.2838 0.9428 0.055 Uiso calc R 1 . .
    C C8 0.2811(2) 0.0834(2) 0.91623(15) 0.0436(4) Uani d . 1 . .
    H H8 0.2696 0.0541 1.0102 0.052 Uiso calc R 1 . .
    C C9 0.22636(18) -0.07646(16) 0.58613(13) 0.0298(3) Uani d . 1 . .
    C C10 0.24091(17) -0.03478(16) 0.44305(13) 0.0298(3) Uani d . 1 . .
    C C11 0.26175(17) 0.02913(16) 0.68159(13) 0.0299(3) Uani d . 1 . .
    C C12 0.31023(18) 0.16851(16) 0.63634(14) 0.0309(3) Uani d . 1 . .
loop_
    _atom_site_aniso_label
    _atom_site_aniso_U_11
    _atom_site_aniso_U_22
    _atom_site_aniso_U_33
    _atom_site_aniso_U_12
    _atom_site_aniso_U_13
    _atom_site_aniso_U_23
    Cl1 0.0659(3) 0.0498(3) 0.0337(2) -0.0246(2) -0.00378(17) 0.00808(16)
    O1 0.0661(8) 0.0399(6) 0.0248(5) -0.0116(5) 0.0009(5) 0.0034(4)
    O2 0.0697(8) 0.0360(6) 0.0367(6) -0.0223(5) 0.0041(5) 0.0027(5)
    O3 0.0576(9) 0.0664(9) 0.0517(8) -0.0087(7) 0.0078(7) 0.0172(7)
    O4 0.0623(8) 0.0580(8) 0.0512(7) -0.0280(6) -0.0123(6) 0.0164(6)
    N1 0.0414(7) 0.0340(6) 0.0329(6) -0.0132(5) 0.0009(5) 0.0003(5)
    N2 0.0447(7) 0.0361(7) 0.0263(6) -0.0146(5) 0.0005(5) 0.0019(5)
    C1 0.0455(9) 0.0327(8) 0.0410(8) -0.0138(6) 0.0024(6) -0.0018(6)
    C2 0.0442(9) 0.0366(8) 0.0392(8) -0.0115(6) -0.0011(6) -0.0112(6)
    C3 0.0396(8) 0.0382(8) 0.0283(7) -0.0074(6) -0.0011(5) -0.0036(6)
    C4 0.0369(7) 0.0333(7) 0.0235(6) -0.0061(5) 0.0002(5) 0.0021(5)
    C5 0.0347(7) 0.0279(7) 0.0318(7) -0.0078(5) 0.0000(5) 0.0037(5)
    C6 0.0454(9) 0.0364(8) 0.0380(8) -0.0160(6) -0.0007(6) -0.0045(6)
    C7 0.0586(10) 0.0495(10) 0.0343(8) -0.0218(8) -0.0033(7) -0.0102(7)
    C8 0.0556(10) 0.0525(10) 0.0251(7) -0.0183(7) -0.0004(6) -0.0029(6)
    C9 0.0306(7) 0.0306(7) 0.0273(6) -0.0070(5) -0.0004(5) 0.0002(5)
    C10 0.0297(7) 0.0313(7) 0.0271(6) -0.0056(5) -0.0008(5) -0.0019(5)
    C11 0.0297(7) 0.0335(7) 0.0256(6) -0.0072(5) -0.0012(5) 0.0003(5)
    C12 0.0305(7) 0.0323(7) 0.0296(7) -0.0081(5) -0.0005(5) -0.0006(5)
_geom_special_details
;
 All esds (except the esd in the dihedral angle between two l.s. planes)
 are estimated using the full covariance matrix.  The cell esds are taken
 into account individually in the estimation of esds in distances, angles
 and torsion angles; correlations between esds in cell parameters are only
 used when they are defined by crystal symmetry.  An approximate (isotropic)
 treatment of cell esds is used for estimating esds involving l.s. planes.
;
loop_
    _geom_bond_atom_site_label_1
    _geom_bond_atom_site_label_2
    _geom_bond_site_symmetry_2
    _geom_bond_distance
    _geom_bond_publ_flag
    O1 C4 . 1.3685(16) ?
    O1 H01 . 0.8200 ?
    O2 C5 . 1.3491(18) ?
    O2 H02 . 0.8200 ?
    O3 H03B . 0.81(3) ?
    O3 H03A . 0.78(3) ?
    O4 H04B . 0.91(3) ?
    O4 H04A . 0.94(3) ?
    N1 C1 . 1.3192(19) ?
    N1 C9 . 1.3504(18) ?
    N2 C8 . 1.327(2) ?
    N2 C11 . 1.3608(17) ?
    N2 H9 . 0.8600 ?
    C1 C2 . 1.401(2) ?
    C1 H1 . 0.9300 ?
    C2 C3 . 1.355(2) ?
    C2 H2 . 0.9300 ?
    C3 C10 . 1.414(2) ?
    C3 H3 . 0.9300 ?
    C4 C5 . 1.367(2) ?
    C4 C10 . 1.428(2) ?
    C5 C12 . 1.4415(18) ?
    C6 C7 . 1.380(2) ?
    C6 C12 . 1.401(2) ?
    C6 H6 . 0.9300 ?
    C7 C8 . 1.379(2) ?
    C7 H7 . 0.9300 ?
    C8 H8 . 0.9300 ?
    C9 C10 . 1.4088(18) ?
    C9 C11 . 1.4293(19) ?
    C11 C12 . 1.3980(19) ?
loop_
    _geom_angle_atom_site_label_1
    _geom_angle_atom_site_label_2
    _geom_angle_atom_site_label_3
    _geom_angle_site_symmetry_1
    _geom_angle_site_symmetry_3
    _geom_angle
    _geom_angle_publ_flag
    C4 O1 H01 . . 109.5 ?
    C5 O2 H02 . . 109.5 ?
    H03B O3 H03A . . 103(2) ?
    H04B O4 H04A . . 99(2) ?
    C1 N1 C9 . . 116.77(12) ?
    C8 N2 C11 . . 123.10(13) ?
    C8 N2 H9 . . 118.4 ?
    C11 N2 H9 . . 118.4 ?
    N1 C1 C2 . . 123.39(14) ?
    N1 C1 H1 . . 118.3 ?
    C2 C1 H1 . . 118.3 ?
    C3 C2 C1 . . 119.85(14) ?
    C3 C2 H2 . . 120.1 ?
    C1 C2 H2 . . 120.1 ?
    C2 C3 C10 . . 119.24(13) ?
    C2 C3 H3 . . 120.4 ?
    C10 C3 H3 . . 120.4 ?
    C5 C4 O1 . . 121.50(13) ?
    C5 C4 C10 . . 121.14(12) ?
    O1 C4 C10 . . 117.32(12) ?
    O2 C5 C4 . . 125.29(12) ?
    O2 C5 C12 . . 114.97(12) ?
    C4 C5 C12 . . 119.73(13) ?
    C7 C6 C12 . . 120.17(14) ?
    C7 C6 H6 . . 119.9 ?
    C12 C6 H6 . . 119.9 ?
    C8 C7 C6 . . 119.53(14) ?
    C8 C7 H7 . . 120.2 ?
    C6 C7 H7 . . 120.2 ?
    N2 C8 C7 . . 119.93(14) ?
    N2 C8 H8 . . 120.0 ?
    C7 C8 H8 . . 120.0 ?
    N1 C9 C10 . . 124.54(12) ?
    N1 C9 C11 . . 117.94(12) ?
    C10 C9 C11 . . 117.52(12) ?
    C9 C10 C3 . . 116.20(13) ?
    C9 C10 C4 . . 120.66(12) ?
    C3 C10 C4 . . 123.13(12) ?
    N2 C11 C12 . . 118.90(12) ?
    N2 C11 C9 . . 119.19(12) ?
    C12 C11 C9 . . 121.91(12) ?
    C11 C12 C6 . . 118.36(13) ?
    C11 C12 C5 . . 119.02(12) ?
    C6 C12 C5 . . 122.62(13) ?
loop_
    _geom_torsion_atom_site_label_1
    _geom_torsion_atom_site_label_2
    _geom_torsion_atom_site_label_3
    _geom_torsion_atom_site_label_4
    _geom_torsion_site_symmetry_1
    _geom_torsion_site_symmetry_2
    _geom_torsion_site_symmetry_3
    _geom_torsion_site_symmetry_4
    _geom_torsion
    _geom_torsion_publ_flag
    C9 N1 C1 C2 . . . . -0.4(2) ?
    N1 C1 C2 C3 . . . . -0.2(2) ?
    C1 C2 C3 C10 . . . . 0.7(2) ?
    O1 C4 C5 O2 . . . . 1.8(2) ?
    C10 C4 C5 O2 . . . . 179.45(13) ?
    O1 C4 C5 C12 . . . . -178.75(12) ?
    C10 C4 C5 C12 . . . . -1.1(2) ?
    C12 C6 C7 C8 . . . . -0.3(3) ?
    C11 N2 C8 C7 . . . . -0.4(2) ?
    C6 C7 C8 N2 . . . . 0.8(3) ?
    C1 N1 C9 C10 . . . . 0.5(2) ?
    C1 N1 C9 C11 . . . . -179.99(13) ?
    N1 C9 C10 C3 . . . . -0.1(2) ?
    C11 C9 C10 C3 . . . . -179.56(12) ?
    N1 C9 C10 C4 . . . . 179.20(12) ?
    C11 C9 C10 C4 . . . . -0.29(19) ?
    C2 C3 C10 C9 . . . . -0.5(2) ?
    C2 C3 C10 C4 . . . . -179.81(14) ?
    C5 C4 C10 C9 . . . . 1.1(2) ?
    O1 C4 C10 C9 . . . . 178.79(12) ?
    C5 C4 C10 C3 . . . . -179.72(13) ?
    O1 C4 C10 C3 . . . . -2.0(2) ?
    C8 N2 C11 C12 . . . . -0.5(2) ?
    C8 N2 C11 C9 . . . . 179.24(13) ?
    N1 C9 C11 N2 . . . . 0.33(19) ?
    C10 C9 C11 N2 . . . . 179.86(12) ?
    N1 C9 C11 C12 . . . . -179.92(12) ?
    C10 C9 C11 C12 . . . . -0.4(2) ?
    N2 C11 C12 C6 . . . . 1.0(2) ?
    C9 C11 C12 C6 . . . . -178.75(13) ?
    N2 C11 C12 C5 . . . . -179.91(12) ?
    C9 C11 C12 C5 . . . . 0.3(2) ?
    C7 C6 C12 C11 . . . . -0.6(2) ?
    C7 C6 C12 C5 . . . . -179.68(14) ?
    O2 C5 C12 C11 . . . . 179.92(12) ?
    C4 C5 C12 C11 . . . . 0.4(2) ?
    O2 C5 C12 C6 . . . . -1.0(2) ?
    C4 C5 C12 C6 . . . . 179.47(13) ?
loop_
    _geom_hbond_atom_site_label_D
    _geom_hbond_atom_site_label_H
    _geom_hbond_atom_site_label_A
    _geom_hbond_site_symmetry_A
    _geom_hbond_distance_DH
    _geom_hbond_distance_HA
    _geom_hbond_distance_DA
    _geom_hbond_angle_DHA
    _geom_hbond_publ_flag
    O1 H01 O4 . 0.820 1.861 2.6782(18) 179.22 yes
    O2 H02 O3 . 0.820 1.891 2.6669(18) 157.35 yes
    O3 H03B Cl1 . 0.81(3) 2.40(3) 3.2133(15) 174(3) yes
    O3 H03A Cl1 2_665 0.78(3) 2.45(3) 3.2323(15) 176(3) yes
    O4 H04B Cl1 . 0.91(3) 2.33(3) 3.2185(14) 165(3) yes
    O4 H04A Cl1 2_565 0.94(3) 2.30(3) 3.2216(14) 168(3) yes
    N2 H9 Cl1 1_546 0.860 2.372 3.1635(13) 153.22 yes
