# Supplementary material for: 5,6-Dihydr­oxy-1,10-phenanthrolin-1-ium chloride dihydrate
Source: Acta Crystallogr Sect E Struct Rep Online. 2009 Sep 5;65(Pt 10):o2367. doi: 10.1107/S1600536809033777 (PMC2970196; doi:10.1107/S1600536809033777)
Supplement: Supplementary file 2 [file e-65-o2367-Isup2.hkl]

# 
# h,k,l, Fc-squared, Fo-squared, sigma(Fo-squared) and status flag 
# 
data_I
_shelx_title ' 2 in P-1' 
_shelx_refln_list_code          4 
_shelx_F_calc_maximum      156.82 
_exptl_crystal_F_000       296.00 
_reflns_d_resolution_high  0.7656 
 
loop_ 
 _symmetry_equiv_pos_as_xyz 
 'x, y, z' 
 '-x, -y, -z' 
 
_cell_length_a     7.7627 
_cell_length_b     8.6974 
_cell_length_c     9.6432 
_cell_angle_alpha  86.116 
_cell_angle_beta   86.859 
_cell_angle_gamma  74.580 
 
_shelx_F_squared_multiplier     1.000 
 
loop_ 
 _refln_index_h 
 _refln_index_k 
 _refln_index_l 
 _refln_F_squared_calc 
 _refln_F_squared_meas 
 _refln_F_squared_sigma 
 _refln_observed_status 
   2   0   0    10700.43    10996.63    140.13 o 
   3   0   0       11.48       10.31      0.67 o 
   4   0   0      185.14      209.13      4.31 o 
   5   0   0        1.47        1.02      0.47 o 
   6   0   0       55.71       57.29      2.97 o 
   7   0   0       20.76       21.55      1.59 o 
   8   0   0       20.29       20.53      2.37 o 
  -9   1   0        1.68        1.97      0.75 o 
  -8   1   0        1.61        2.01      0.75 o 
  -7   1   0       10.31       10.00      0.77 o 
  -6   1   0      351.14      347.30      4.81 o 
  -5   1   0       13.82       14.52      0.56 o 
  -4   1   0     5288.22     5495.93     52.72 o 
  -3   1   0      831.02      834.59     10.44 o 
  -2   1   0    24592.97    23136.71    443.22 o 
  -1   1   0        2.30        5.03      0.28 o 
   0   1   0     1258.43     1249.32     14.39 o 
   1   1   0       43.02       32.02      0.96 o 
   2   1   0      176.92      193.17      3.04 o 
   3   1   0        2.53        2.71      0.38 o 
   4   1   0      867.23      871.22     17.62 o 
   5   1   0       35.96       34.04      1.33 o 
   6   1   0       20.62       23.26      1.33 o 
   7   1   0       28.43       31.98      2.70 o 
  -9   2   0        8.75       11.25      2.44 o 
  -8   2   0      169.01      166.46      3.55 o 
  -7   2   0       28.29       28.65      1.41 o 
  -6   2   0      934.83      916.87     11.12 o 
  -5   2   0      205.09      193.01      3.28 o 
  -4   2   0     1460.97     1555.44     19.20 o 
  -3   2   0      257.27      270.72      3.22 o 
  -2   2   0      108.74       92.04      0.89 o 
  -1   2   0      300.49      316.61      2.83 o 
   0   2   0      973.10     1049.74      9.32 o 
   1   2   0      899.21      925.11     10.30 o 
   2   2   0      796.61      817.01     13.66 o 
   3   2   0      977.07      968.27      8.62 o 
   4   2   0      348.15      357.69      3.62 o 
   5   2   0        9.84        5.78      0.33 o 
   6   2   0      122.17      134.92      2.88 o 
  -8   3   0      143.21      127.61     10.48 o 
  -7   3   0        1.97        0.62      0.67 o 
  -6   3   0      141.95      133.24      2.97 o 
  -5   3   0      177.20      173.61      3.27 o 
  -4   3   0       14.57       14.15      0.64 o 
  -3   3   0      102.93      107.30      2.29 o 
  -2   3   0       55.58       57.36      0.86 o 
  -1   3   0      838.09      855.86      6.96 o 
   0   3   0      393.91      417.99      3.47 o 
   1   3   0       84.21       86.22      1.07 o 
   2   3   0     1278.42     1346.32     14.33 o 
   3   3   0      606.87      650.44      6.40 o 
   4   3   0       42.35       51.30      0.90 o 
   5   3   0      183.63      200.90      2.77 o 
   6   3   0        7.26        5.54      0.90 o 
   7   3   0       90.58       91.12      3.28 o 
   8   3   0        0.07       -0.27      0.68 o 
   9   3   0        0.51        0.75      0.78 o 
  -8   4   0       30.17       32.61      3.91 o 
  -7   4   0       22.95       20.97      1.19 o 
  -6   4   0        0.12       -0.21      0.44 o 
  -5   4   0        9.15        8.91      0.71 o 
  -4   4   0       18.15       16.82      0.86 o 
  -3   4   0       20.88       17.37      0.50 o 
  -2   4   0      355.27      347.79      3.77 o 
  -1   4   0      436.56      448.94      4.21 o 
   0   4   0        3.15        3.75      0.44 o 
   1   4   0     1090.09     1150.35      8.37 o 
   2   4   0       57.06       40.35      0.92 o 
   3   4   0      318.69      333.41      4.39 o 
   4   4   0       39.22       35.06      0.84 o 
   5   4   0       81.52       72.55      2.53 o 
   6   4   0       33.68       20.73      6.03 o 
   7   4   0       54.91       53.89      2.82 o 
   8   4   0        6.37        6.95      1.36 o 
   9   4   0        0.56        0.68      1.07 o 
  -7   5   0        0.11        0.37      0.78 o 
  -6   5   0        2.99        3.18      0.73 o 
  -5   5   0       17.26       19.22      1.21 o 
  -4   5   0        0.71        1.08      0.52 o 
  -3   5   0      158.06      155.35      2.56 o 
  -2   5   0      152.47      147.29      2.31 o 
  -1   5   0      121.15      133.86      2.07 o 
   0   5   0       39.91       33.36      0.94 o 
   1   5   0       11.86       15.07      0.52 o 
   2   5   0       91.07       86.15      1.75 o 
   3   5   0      109.88      120.46      3.87 o 
   4   5   0       11.32       10.54      0.70 o 
   5   5   0      251.52      248.42      4.87 o 
   6   5   0       24.31       24.02      1.35 o 
   7   5   0       11.79       12.64      1.04 o 
   8   5   0       15.91       17.74      1.20 o 
   9   5   0        0.46        1.02      1.12 o 
  -6   6   0        3.05        4.05      0.93 o 
  -5   6   0        7.54        4.85      0.85 o 
  -4   6   0       15.24       14.54      1.12 o 
  -3   6   0        0.67        0.53      0.39 o 
  -2   6   0        2.31        2.38      0.52 o 
  -1   6   0       46.32       47.19      1.27 o 
   0   6   0        8.74        7.80      0.56 o 
   1   6   0      175.34      176.94      1.97 o 
   2   6   0      368.42      349.74      4.62 o 
   3   6   0        0.54        0.46      0.40 o 
   4   6   0       51.75       46.52      1.53 o 
   5   6   0      206.14      208.46      3.33 o 
   6   6   0       36.59       34.63      1.83 o 
   7   6   0       12.66       10.35      1.22 o 
   8   6   0        3.89        1.98      0.82 o 
   9   6   0        5.39        4.71      1.34 o 
  -6   7   0        0.48       -0.73      0.90 o 
  -5   7   0        0.12        0.29      0.88 o 
  -4   7   0       13.23       12.50      1.35 o 
  -3   7   0       12.35       11.94      0.83 o 
  -2   7   0       48.72       48.91      1.45 o 
  -1   7   0        6.48        5.59      0.62 o 
   0   7   0      122.99      122.91      2.42 o 
   1   7   0      205.47      210.47      4.58 o 
   2   7   0        8.02        6.45      0.68 o 
   3   7   0      244.25      243.01      5.72 o 
   4   7   0        7.65        6.91      0.83 o 
   5   7   0        5.66        3.48      0.73 o 
   6   7   0       15.27       16.94      1.61 o 
   7   7   0        1.37        1.46      0.89 o 
   8   7   0       10.90       12.16      1.50 o 
   9   7   0        5.12        7.36      1.68 o 
  -5   8   0        0.01        0.74      0.91 o 
  -4   8   0        3.59        3.83      1.04 o 
  -3   8   0       34.57       38.98      1.82 o 
  -2   8   0        0.34       -0.36      0.58 o 
  -1   8   0       64.26       64.40      2.19 o 
   0   8   0       36.48       38.40      3.72 o 
   1   8   0       19.97       20.25      1.69 o 
   2   8   0        0.12       -0.39      0.67 o 
   3   8   0       49.32       56.92      4.99 o 
   4   8   0       30.61       34.25      1.52 o 
   5   8   0       87.19       83.51      2.16 o 
   6   8   0        1.86        1.54      0.55 o 
   7   8   0        7.38        6.23      1.32 o 
   8   8   0       13.09       13.70      2.33 o 
  -3   9   0        0.50        0.59      0.64 o 
  -2   9   0        3.30        3.98      1.58 o 
  -1   9   0        5.62        5.75      1.19 o 
   0   9   0        3.06        1.51      1.12 o 
   1   9   0      106.45      124.14      5.27 o 
   2   9   0        5.25        2.60      1.34 o 
   3   9   0       35.76       30.96      2.82 o 
   4   9   0       60.64       63.50      2.70 o 
   5   9   0       15.81       13.85      1.17 o 
   6   9   0       20.38       16.91      1.15 o 
   7   9   0        4.30        3.98      1.12 o 
   8   9   0        1.21        1.63      1.51 o 
  -2  10   0        8.12       11.63      1.72 o 
  -1  10   0       16.45       21.18      2.60 o 
   0  10   0       19.31       20.11      2.65 o 
   1  10   0        9.53        6.75      1.85 o 
   2  10   0       16.55       17.24      2.65 o 
   3  10   0       52.90       46.92      3.64 o 
   4  10   0        0.02        0.83      1.14 o 
   5  10   0        2.74        2.35      1.48 o 
   6  10   0        5.75        7.30      1.28 o 
   1  11   0        5.76        4.95      1.89 o 
   2  11   0        8.61        8.86      2.31 o 
   3  11   0        5.24        7.33      2.06 o 
   4  11   0       24.86       22.58      2.91 o 
  -4 -11   1        7.59        6.36      1.94 o 
  -3 -11   1        4.42        5.12      1.92 o 
  -2 -11   1        0.54        0.17      1.55 o 
  -1 -11   1        0.01       -1.02      1.48 o 
  -6 -10   1        0.42       -0.88      0.88 o 
  -5 -10   1       11.78       12.44      1.58 o 
  -4 -10   1        5.82        6.82      1.80 o 
  -3 -10   1        0.08       -0.12      1.19 o 
  -2 -10   1       19.31       22.44      2.94 o 
  -1 -10   1        1.70        2.23      1.55 o 
   0 -10   1       41.41       47.02      3.64 o 
   1 -10   1        0.10       -0.07      1.24 o 
   2 -10   1        0.04       -1.09      1.63 o 
  -7  -9   1        0.68        0.17      1.12 o 
  -6  -9   1       30.55       31.50      3.10 o 
  -5  -9   1       15.59       14.85      1.20 o 
  -4  -9   1       75.92       80.71      3.05 o 
  -3  -9   1       52.44       41.87      3.21 o 
  -2  -9   1       30.56       42.40      3.38 o 
  -1  -9   1       13.02       12.07      2.11 o 
   0  -9   1       28.36       23.77      2.62 o 
   1  -9   1        1.03        1.21      0.89 o 
   2  -9   1       21.68       21.92      1.83 o 
   3  -9   1        1.77        2.32      0.77 o 
  -8  -8   1       13.79       14.35      2.40 o 
  -7  -8   1       40.03       41.86      2.59 o 
  -6  -8   1       11.06       10.80      0.91 o 
  -5  -8   1       74.62       73.55      2.29 o 
  -4  -8   1       41.37       37.43      1.78 o 
  -3  -8   1        2.34        1.67      1.68 o 
  -2  -8   1      161.39      158.72      4.24 o 
  -1  -8   1        8.05        8.62      2.10 o 
   0  -8   1       53.46       59.50      3.62 o 
   1  -8   1        7.38        7.88      1.44 o 
   2  -8   1        6.84        8.79      0.86 o 
   3  -8   1       55.60       57.97      1.86 o 
   4  -8   1        0.49       -0.01      0.75 o 
  -9  -7   1        9.25       12.60      2.11 o 
  -8  -7   1       11.82       11.22      1.56 o 
  -7  -7   1        0.19       -0.15      0.72 o 
  -6  -7   1       93.67       90.90      3.27 o 
  -5  -7   1      109.86      100.32      2.43 o 
  -4  -7   1       49.64       41.52      1.73 o 
  -3  -7   1       44.76       44.95      1.73 o 
  -2  -7   1        2.86        1.80      0.74 o 
  -1  -7   1      116.35      112.55      3.22 o 
   0  -7   1       54.82       50.48      1.42 o 
   1  -7   1      165.37      172.63      2.82 o 
   2  -7   1        8.01        6.73      0.71 o 
   3  -7   1        6.09        6.26      0.69 o 
   4  -7   1        0.15       -0.55      0.62 o 
   5  -7   1       29.57       31.29      1.81 o 
  -9  -6   1       21.78       24.33      2.21 o 
  -8  -6   1        4.15        6.75      1.11 o 
  -7  -6   1       45.28       43.72      2.06 o 
  -6  -6   1        3.38        3.58      0.86 o 
  -5  -6   1       11.85       10.01      0.75 o 
  -4  -6   1       54.93       52.04      1.63 o 
  -3  -6   1       77.65       76.49      2.08 o 
  -2  -6   1      301.86      284.06      3.53 o 
  -1  -6   1       10.76       12.71      0.60 o 
   0  -6   1       49.57       51.22      1.18 o 
   1  -6   1      275.92      288.50      3.68 o 
   2  -6   1       32.38       33.30      1.48 o 
   3  -6   1      243.93      259.58      3.47 o 
   4  -6   1       13.95       11.78      1.07 o 
   5  -6   1      170.51      174.64      3.61 o 
   6  -6   1        0.95        1.37      0.85 o 
  -9  -5   1        0.00       -0.97      1.04 o 
  -8  -5   1        1.40        2.10      0.85 o 
  -7  -5   1        0.25        0.84      0.75 o 
  -6  -5   1       29.28       29.67      1.57 o 
  -5  -5   1        1.93        1.57      0.59 o 
  -4  -5   1        2.86        2.99      0.48 o 
  -3  -5   1       22.10       23.99      0.95 o 
  -2  -5   1     1124.35     1142.70     10.71 o 
  -1  -5   1      635.87      760.32      6.03 o 
   0  -5   1      128.98      137.49      1.79 o 
   1  -5   1      674.38      767.51      8.15 o 
   2  -5   1      108.77      108.77      2.17 o 
   3  -5   1      208.01      215.23      4.32 o 
   4  -5   1        0.17        0.04      0.45 o 
   5  -5   1        1.49        0.99      0.59 o 
   6  -5   1        8.24        6.40      0.86 o 
   7  -5   1        0.01        0.46      0.83 o 
  -9  -4   1        0.03        0.19      1.02 o 
  -8  -4   1        2.12        0.90      0.97 o 
  -7  -4   1        1.33        1.29      0.87 o 
  -6  -4   1      140.63      138.03      2.83 o 
  -5  -4   1       12.56        8.72      0.77 o 
  -4  -4   1      810.20      821.93      7.07 o 
  -3  -4   1      588.53      710.57      7.36 o 
  -2  -4   1        0.10        0.37      0.19 o 
  -1  -4   1      828.05     1058.14      7.79 o 
   0  -4   1       69.89       68.27      1.29 o 
   1  -4   1       99.63      136.31      1.96 o 
   2  -4   1      380.51      355.57      4.23 o 
   3  -4   1        0.01        0.50      0.24 o 
   4  -4   1      108.82      104.34      2.17 o 
   5  -4   1       19.53       18.49      1.02 o 
   6  -4   1       21.82       24.27      1.20 o 
   7  -4   1        7.07        7.68      0.86 o 
   8  -4   1        1.68       -0.08      1.30 o 
  -9  -3   1        3.51        3.21      1.12 o 
  -8  -3   1       25.08       22.51      1.82 o 
  -7  -3   1        9.86       10.86      1.31 o 
  -6  -3   1       22.06       26.45      1.61 o 
  -5  -3   1      561.23      629.31     10.41 o 
  -4  -3   1      106.46       99.84      1.38 o 
  -3  -3   1      536.27      644.96      5.91 o 
  -2  -3   1      103.64      115.49      1.57 o 
  -1  -3   1      891.25      936.35      8.73 o 
   0  -3   1     1756.06     1768.87     14.85 o 
   1  -3   1      648.46      603.90      5.21 o 
   2  -3   1       49.89       51.04      1.15 o 
   3  -3   1      236.55      221.28      3.40 o 
   4  -3   1       21.42       20.78      0.81 o 
   5  -3   1       95.30       97.18      2.62 o 
   6  -3   1       77.40       73.43      2.38 o 
   7  -3   1       35.44       31.57      1.78 o 
   8  -3   1      103.93      105.89      3.27 o 
  -9  -2   1       10.76        7.89      1.17 o 
  -8  -2   1        0.42        0.27      0.63 o 
  -7  -2   1      342.38      309.18     34.95 o 
  -6  -2   1       40.53       41.51      1.85 o 
  -5  -2   1      309.66      335.46      4.53 o 
  -4  -2   1       71.27       72.58      2.03 o 
  -3  -2   1     1991.94     2023.51     19.90 o 
  -2  -2   1      203.86      191.97      2.03 o 
  -1  -2   1      864.71      839.98     11.28 o 
   0  -2   1       56.29       74.75      1.34 o 
   1  -2   1      370.03      350.37      3.69 o 
   2  -2   1        7.14        9.98      0.58 o 
   3  -2   1      250.71      288.23      7.38 o 
   4  -2   1      833.02      889.67      9.82 o 
   5  -2   1        0.05       -0.06      0.37 o 
   6  -2   1      273.27      272.80      4.82 o 
   7  -2   1        0.21        0.89      0.58 o 
   8  -2   1        3.62        1.55      1.05 o 
   9  -2   1        0.33       -0.05      1.35 o 
  -8  -1   1        0.18        0.41      1.68 o 
  -7  -1   1       96.32      103.22      2.91 o 
  -6  -1   1       16.69       14.38      2.21 o 
  -5  -1   1      297.12      306.05      4.87 o 
  -4  -1   1       26.66       24.33      1.47 o 
  -3  -1   1       52.58       63.71      0.94 o 
  -2  -1   1       13.42        9.22      0.32 o 
  -1  -1   1      154.36      123.17      3.25 o 
   0  -1   1      811.06      837.03     11.68 o 
   1  -1   1       78.94       72.91      1.03 o 
   2  -1   1     2383.10     2613.12     42.68 o 
   3  -1   1      102.96      100.60      1.74 o 
   4  -1   1      101.88      125.58      1.88 o 
   5  -1   1       42.30       45.88      0.98 o 
   6  -1   1       31.06       29.99      1.11 o 
   7  -1   1        0.41        0.07      0.45 o 
   8  -1   1        7.59        6.38      1.06 o 
   9  -1   1        3.63        3.28      0.85 o 
  -9   0   1        5.54        4.51      0.88 o 
  -8   0   1        8.41        9.95      0.82 o 
  -7   0   1        0.19        0.25      0.67 o 
  -6   0   1       10.24        9.10      1.77 o 
  -5   0   1       72.79       66.57      3.54 o 
  -4   0   1       66.80       57.12      1.68 o 
  -3   0   1      101.89      114.19      4.03 o 
  -2   0   1     1003.51     1072.07      9.58 o 
  -1   0   1       23.42       23.54      0.48 o 
   0   0   1     1029.99     1011.71     14.35 o 
   1   0   1      365.56      349.25      4.22 o 
   2   0   1       69.21       77.02      2.54 o 
   3   0   1      787.41      828.91     12.46 o 
   4   0   1      140.06      125.56      3.20 o 
   5   0   1        2.22        1.97      0.76 o 
   6   0   1        1.19        0.79      0.57 o 
   7   0   1       54.49       52.67      2.19 o 
   8   0   1        6.06        6.10      1.16 o 
  -9   1   1        0.92       -0.06      0.68 o 
  -8   1   1       15.46       17.19      1.13 o 
  -7   1   1        0.72        0.64      0.53 o 
  -6   1   1        1.80        1.50      0.44 o 
  -5   1   1       87.09       91.54      1.56 o 
  -4   1   1      334.52      385.04      4.19 o 
  -3   1   1      324.51      351.11      3.76 o 
  -2   1   1      438.40      511.71      4.98 o 
  -1   1   1     1925.85     1959.91     15.02 o 
   0   1   1     1277.55     1333.87     15.01 o 
   1   1   1      372.48      399.78      8.50 o 
   2   1   1      355.14      325.87      3.96 o 
   3   1   1      158.63      166.42      3.23 o 
   4   1   1      293.23      281.45      8.44 o 
   5   1   1       96.74       92.08      2.23 o 
   6   1   1      110.51      114.51      3.30 o 
   7   1   1       12.07       10.04      2.57 o 
  -9   2   1        5.22        6.64      1.56 o 
  -8   2   1       40.46       32.59      1.64 o 
  -7   2   1       34.57       32.41      1.50 o 
  -6   2   1      198.88      201.95      3.60 o 
  -5   2   1      159.87      158.47      2.91 o 
  -4   2   1      379.82      429.77      4.84 o 
  -3   2   1       58.75       53.54      1.55 o 
  -2   2   1      395.62      385.52      3.18 o 
  -1   2   1      232.88      247.95      2.35 o 
   0   2   1      628.29      579.47      6.02 o 
   1   2   1      548.80      602.25      8.81 o 
   2   2   1     1813.42     1726.52     15.78 o 
   3   2   1       32.12       27.89      0.75 o 
   4   2   1        7.08        8.28      0.41 o 
   5   2   1       16.46       14.57      0.61 o 
   6   2   1      142.94      149.53      2.59 o 
  -8   3   1       72.63       68.03      2.46 o 
  -7   3   1        4.83        4.22      0.83 o 
  -6   3   1       54.17       59.43      1.97 o 
  -5   3   1       56.84       55.72      1.39 o 
  -4   3   1        9.52        9.56      0.56 o 
  -3   3   1      105.33       99.11      2.16 o 
  -2   3   1      218.24      215.50      2.17 o 
  -1   3   1      165.92      184.20      1.91 o 
   0   3   1      458.02      423.75      3.51 o 
   1   3   1      383.74      369.92      3.61 o 
   2   3   1     1613.03     1657.40     15.47 o 
   3   3   1      431.62      430.01      4.44 o 
   4   3   1      395.61      399.49      5.21 o 
   5   3   1      145.39      138.04      2.40 o 
   6   3   1       46.25       47.31      2.19 o 
   7   3   1        8.57       10.54      1.17 o 
   8   3   1        2.42        3.81      0.95 o 
   9   3   1       15.31       15.76      1.51 o 
  -8   4   1        0.01       -0.19      0.78 o 
  -7   4   1        8.81        8.21      0.83 o 
  -6   4   1       28.83       29.81      1.22 o 
  -5   4   1        0.36        0.17      0.38 o 
  -4   4   1       30.64       28.57      1.41 o 
  -3   4   1        2.13        1.94      0.28 o 
  -2   4   1        2.15        2.40      0.39 o 
  -1   4   1     1108.55     1099.14      8.46 o 
   0   4   1      711.24      705.32      6.78 o 
   1   4   1      785.83      789.00      5.58 o 
   2   4   1        8.74        7.20      0.64 o 
   3   4   1       44.48       38.16      1.09 o 
   4   4   1        1.32        0.61      0.23 o 
   5   4   1        5.79        4.32      0.80 o 
   6   4   1      158.96      170.04      5.46 o 
   7   4   1        0.69        0.46      0.80 o 
   8   4   1       23.40       24.79      2.04 o 
   9   4   1       21.95       23.65      2.09 o 
  -7   5   1        5.42        6.33      1.12 o 
  -6   5   1        0.22       -0.45      0.53 o 
  -5   5   1       16.16       15.92      1.05 o 
  -4   5   1       11.18       11.65      0.88 o 
  -3   5   1      299.49      293.22      3.33 o 
  -2   5   1        3.16        2.87      0.39 o 
  -1   5   1        3.67        3.29      0.42 o 
   0   5   1       17.44       13.76      0.57 o 
   1   5   1       51.77       53.26      0.90 o 
   2   5   1       69.57       66.81      1.13 o 
   3   5   1       60.43       57.85      1.39 o 
   4   5   1      197.14      201.75      3.16 o 
   5   5   1      183.57      161.46      6.36 o 
   6   5   1       38.53       39.26      1.60 o 
   7   5   1       62.59       63.71      3.72 o 
   8   5   1      118.05      129.74      3.07 o 
   9   5   1       12.73       10.09      1.30 o 
  -6   6   1        6.83        4.91      1.13 o 
  -5   6   1        4.70        4.50      1.01 o 
  -4   6   1        1.12        0.13      0.56 o 
  -3   6   1       45.30       44.63      1.47 o 
  -2   6   1        3.61        4.26      0.54 o 
  -1   6   1       32.68       31.92      1.30 o 
   0   6   1        7.97        7.31      0.56 o 
   1   6   1       98.26       90.33      1.32 o 
   2   6   1       26.48       27.45      1.59 o 
   3   6   1      109.38       96.96      2.06 o 
   4   6   1      384.58      377.70      4.83 o 
   5   6   1        2.11        2.15      0.64 o 
   6   6   1      188.04      183.20      4.34 o 
   7   6   1        0.22       -0.62      0.64 o 
   8   6   1       43.84       36.08      1.64 o 
   9   6   1       18.51       24.09      2.09 o 
  -6   7   1        6.04        7.18      1.98 o 
  -5   7   1        4.04        5.07      0.98 o 
  -4   7   1        6.62        6.85      0.97 o 
  -3   7   1        0.11        0.83      0.47 o 
  -2   7   1        5.15        4.88      1.05 o 
  -1   7   1        1.74        1.49      0.45 o 
   0   7   1      126.47      131.73      2.58 o 
   1   7   1        0.78       -0.52      0.52 o 
   2   7   1      146.00      159.59      2.88 o 
   3   7   1        2.13        0.50      0.57 o 
   4   7   1       51.26       51.07      1.79 o 
   5   7   1        7.04        8.40      0.82 o 
   6   7   1        0.35       -0.36      0.53 o 
   7   7   1       61.88       58.98      2.19 o 
   8   7   1       16.25       19.83      1.81 o 
   9   7   1        0.70       -0.02      1.24 o 
  -5   8   1        2.20        2.46      1.60 o 
  -4   8   1        1.72        1.31      0.83 o 
  -3   8   1        0.52       -0.40      0.52 o 
  -2   8   1       20.45       20.76      1.66 o 
  -1   8   1        2.34        1.17      0.71 o 
   0   8   1        9.59        9.53      1.51 o 
   1   8   1       14.87       15.91      1.57 o 
   2   8   1        8.88        8.07      1.23 o 
   3   8   1        3.29        1.41      0.80 o 
   4   8   1       18.49       17.80      1.33 o 
   5   8   1       15.51       12.14      1.12 o 
   6   8   1       10.73       11.50      1.41 o 
   7   8   1        6.77        4.52      1.02 o 
   8   8   1        0.27       -0.53      1.07 o 
  -3   9   1       20.08       20.47      1.31 o 
  -2   9   1       15.66       11.73      1.52 o 
  -1   9   1       14.46       12.92      4.49 o 
   0   9   1       14.84       11.88      1.99 o 
   1   9   1        1.46        2.50      1.31 o 
   2   9   1        1.43        0.66      1.12 o 
   3   9   1        3.18        3.16      1.26 o 
   4   9   1       11.45        9.51      2.36 o 
   5   9   1        1.27        1.88      0.74 o 
   6   9   1       11.65       11.58      1.09 o 
   7   9   1       31.08       39.50      3.58 o 
   8   9   1       18.67       18.55      2.79 o 
  -2  10   1        7.95        6.98      2.91 o 
  -1  10   1        7.00        7.53      1.85 o 
   0  10   1        0.21        0.56      1.26 o 
   1  10   1       23.37       23.34      2.77 o 
   2  10   1        6.31        5.80      1.77 o 
   3  10   1       41.39       45.83      3.59 o 
   4  10   1        0.35        0.39      1.19 o 
   5  10   1       68.22       82.87      3.22 o 
   6  10   1       14.83       19.21      1.65 o 
   1  11   1       21.88       26.40      3.18 o 
   2  11   1        0.33        0.56      1.55 o 
   3  11   1       35.58       49.35      3.98 o 
   4  11   1       12.20       14.86      2.50 o 
  -3 -11   2        0.40        0.73      1.55 o 
  -2 -11   2        4.97        4.25      2.02 o 
  -6 -10   2        3.49        2.66      1.66 o 
  -5 -10   2        8.24       10.97      1.53 o 
  -4 -10   2        1.15        4.18      1.53 o 
  -3 -10   2        9.57       14.86      2.55 o 
  -2 -10   2        0.07       -0.19      1.38 o 
  -1 -10   2        4.94        5.71      1.87 o 
   0 -10   2       35.05       36.31      3.30 o 
   1 -10   2        0.01        1.00      1.29 o 
  -7  -9   2        0.60        1.46      1.43 o 
  -6  -9   2       11.09       16.85      1.33 o 
  -5  -9   2        0.18        1.00      0.84 o 
  -4  -9   2        8.96        7.20      1.24 o 
  -3  -9   2       11.46        8.48      1.87 o 
  -2  -9   2      112.81       97.96      4.88 o 
  -1  -9   2       49.66       45.90      3.52 o 
   0  -9   2       50.01       39.17      3.16 o 
   1  -9   2       14.92       16.47      1.71 o 
   2  -9   2       21.82       19.52      2.34 o 
   3  -9   2        0.64        0.38      0.71 o 
  -8  -8   2        0.15        1.14      1.38 o 
  -7  -8   2        5.80        5.37      1.29 o 
  -6  -8   2        2.78        2.08      0.65 o 
  -5  -8   2       87.12       86.12      2.78 o 
  -4  -8   2       41.23       26.28      1.58 o 
  -3  -8   2       42.98       42.86      2.85 o 
  -2  -8   2        6.17        1.43      1.17 o 
  -1  -8   2        6.65        5.66      1.08 o 
   0  -8   2       15.94       15.18      2.11 o 
   1  -8   2       27.89       28.49      1.93 o 
   2  -8   2       15.56       15.71      1.08 o 
   3  -8   2        0.84        0.62      0.60 o 
   4  -8   2        0.94        0.93      0.84 o 
  -8  -7   2        0.07       -0.18      0.91 o 
  -7  -7   2       26.59       23.83      1.97 o 
  -6  -7   2       15.38        9.50      1.42 o 
  -5  -7   2       32.77       34.69      1.51 o 
  -4  -7   2       51.22       30.19      1.73 o 
  -3  -7   2      107.51      107.39      3.18 o 
  -2  -7   2       61.44       52.80      1.93 o 
  -1  -7   2       72.75       72.38      2.59 o 
   0  -7   2       14.10       14.81      1.13 o 
   1  -7   2        0.67        1.34      0.51 o 
   2  -7   2       17.33       16.16      1.17 o 
   3  -7   2       12.87       10.42      1.44 o 
   4  -7   2        1.91        1.62      0.74 o 
   5  -7   2        0.61        0.51      0.76 o 
  -9  -6   2        0.00        0.10      1.04 o 
  -8  -6   2       66.72       64.87      2.67 o 
  -7  -6   2       56.09       57.34      3.63 o 
  -6  -6   2      172.43      163.36      4.26 o 
  -5  -6   2       11.59       11.79      0.87 o 
  -4  -6   2       63.85       57.62      1.88 o 
  -3  -6   2        0.81        0.30      0.40 o 
  -2  -6   2        0.22       -0.29      0.33 o 
  -1  -6   2      270.72      277.67      3.35 o 
   0  -6   2       13.78       15.55      0.84 o 
   1  -6   2      160.28      140.85      2.91 o 
   2  -6   2       37.53       36.15      1.32 o 
   3  -6   2       14.20       15.73      2.17 o 
   4  -6   2       33.04       32.57      1.61 o 
   5  -6   2       10.49        8.99      1.08 o 
   6  -6   2        6.20        7.05      1.18 o 
  -9  -5   2        0.50        0.27      0.97 o 
  -8  -5   2       50.35       56.04      2.21 o 
  -7  -5   2       19.90       19.75      1.46 o 
  -6  -5   2        1.38        1.47      0.87 o 
  -5  -5   2       74.59       76.18      2.52 o 
  -4  -5   2       43.18       39.04      1.17 o 
  -3  -5   2      652.48      601.61      6.79 o 
  -2  -5   2      298.02      299.97      3.38 o 
  -1  -5   2        0.58        0.25      0.24 o 
   0  -5   2      365.49      380.06      5.47 o 
   1  -5   2      390.29      422.61      5.16 o 
   2  -5   2      131.16      127.53      3.43 o 
   3  -5   2       58.66       63.52      1.52 o 
   4  -5   2        6.68        8.83      0.87 o 
   5  -5   2       47.98       48.38      1.88 o 
   6  -5   2        0.45        0.58      0.65 o 
   7  -5   2        0.16       -0.08      0.82 o 
  -9  -4   2        9.84        7.89      1.70 o 
  -8  -4   2        8.01        7.04      1.55 o 
  -7  -4   2       33.43       32.80      1.94 o 
  -6  -4   2      160.54      163.47      6.95 o 
  -5  -4   2       25.17       19.10      1.02 o 
  -4  -4   2      462.48      470.81      7.00 o 
  -3  -4   2      795.79      899.73      8.14 o 
  -2  -4   2       75.62       91.23      1.59 o 
  -1  -4   2     1141.11     1239.08      8.57 o 
   0  -4   2       78.41       83.07      1.34 o 
   1  -4   2      112.25      128.92      1.90 o 
   2  -4   2      211.91      196.71      2.83 o 
   3  -4   2       53.46       52.68      1.21 o 
   4  -4   2       85.96       85.03      2.20 o 
   5  -4   2       29.58       29.29      1.63 o 
   6  -4   2        2.29        2.18      0.61 o 
   7  -4   2        0.72        0.06      0.56 o 
   8  -4   2        1.43        0.53      0.83 o 
  -9  -3   2        0.22        0.10      1.07 o 
  -8  -3   2       43.71       48.69      2.84 o 
  -7  -3   2       86.22       89.32      3.81 o 
  -6  -3   2        8.07        7.38      4.80 o 
  -5  -3   2      554.61      619.23      9.00 o 
  -4  -3   2       60.45       49.79      1.23 o 
  -3  -3   2      314.19      342.90      3.77 o 
  -2  -3   2       27.83       27.81      0.81 o 
  -1  -3   2       69.29       62.24      1.39 o 
   0  -3   2     2327.74     2321.74     17.37 o 
   1  -3   2      253.44      247.44      4.38 o 
   2  -3   2        5.03        4.06      0.40 o 
   3  -3   2      299.18      284.22      4.23 o 
   4  -3   2       70.92       64.53      1.77 o 
   5  -3   2        1.99        1.14      0.42 o 
   6  -3   2       42.90       41.40      1.28 o 
   7  -3   2       12.25       12.33      1.31 o 
   8  -3   2        0.67       -0.83      1.23 o 
  -9  -2   2       35.34       36.16      2.40 o 
  -8  -2   2        7.50        7.94      1.29 o 
  -7  -2   2       40.21       41.98      1.96 o 
  -6  -2   2       15.90       14.09      0.84 o 
  -5  -2   2        0.05       -0.23      0.32 o 
  -4  -2   2       64.25       64.39      1.36 o 
  -3  -2   2      886.72      901.85      6.50 o 
  -2  -2   2      966.96      982.57      8.51 o 
  -1  -2   2      692.29      706.95      5.85 o 
   0  -2   2     2352.36     2407.40     22.49 o 
   1  -2   2       56.28       49.80      0.91 o 
   2  -2   2      635.72      622.63      7.18 o 
   3  -2   2       12.70       13.84      0.56 o 
   4  -2   2      295.73      299.57      7.33 o 
   5  -2   2        8.66        8.02      0.95 o 
   6  -2   2        0.14       -0.50      0.50 o 
   7  -2   2        9.52       11.28      1.30 o 
   8  -2   2        6.35        4.76      0.96 o 
   9  -2   2        0.04       -0.33      1.38 o 
  -9  -1   2        1.86        2.79      1.12 o 
  -8  -1   2        1.02        1.25      0.75 o 
  -7  -1   2        4.91        5.35      0.68 o 
  -6  -1   2        1.08        0.97      0.44 o 
  -5  -1   2      285.87      280.09      3.35 o 
  -4  -1   2       43.26       48.57      1.97 o 
  -3  -1   2      120.18      129.09      1.96 o 
  -2  -1   2     3122.68     3226.21     24.25 o 
  -1  -1   2      302.35      348.45      3.43 o 
   0  -1   2      315.05      307.42      4.36 o 
   1  -1   2      111.27      122.02      2.17 o 
   2  -1   2      326.75      352.41      3.26 o 
   3  -1   2        0.20        0.12      0.24 o 
   4  -1   2      421.71      408.91      6.59 o 
   5  -1   2        0.03        0.21      0.29 o 
   6  -1   2       64.71       61.67      3.24 o 
   7  -1   2       23.41       25.56      3.14 o 
   8  -1   2        0.26        0.25      0.63 o 
   9  -1   2        2.49        2.25      0.82 o 
  -9   0   2        0.00       -0.18      0.86 o 
  -8   0   2        7.81        9.33      0.93 o 
  -7   0   2        4.01        4.12      0.85 o 
  -6   0   2       25.58       26.61      1.10 o 
  -5   0   2      290.08      283.92      3.85 o 
  -4   0   2      186.50      188.98      2.44 o 
  -3   0   2        4.55        4.84      0.44 o 
  -2   0   2       21.66       30.76      0.59 o 
  -1   0   2        0.57        1.10      0.33 o 
   0   0   2      211.96      227.92      3.14 o 
   1   0   2      851.60      822.37      9.02 o 
   2   0   2     2362.49     2458.70     27.48 o 
   3   0   2      872.34      931.33     10.94 o 
   4   0   2       10.21        9.17      0.46 o 
   5   0   2      168.82      181.65      2.74 o 
   6   0   2       13.16       14.70      0.64 o 
   7   0   2       22.52       23.56      1.07 o 
   8   0   2        0.05        0.57      0.53 o 
  -9   1   2        0.12        0.47      1.14 o 
  -8   1   2        1.35        1.21      0.69 o 
  -7   1   2       21.07       22.61      2.68 o 
  -6   1   2        0.07       -0.23      0.43 o 
  -5   1   2       73.69       72.66      1.77 o 
  -4   1   2       59.87       60.65      1.42 o 
  -3   1   2      126.95      120.23      1.80 o 
  -2   1   2      328.11      313.23      2.63 o 
  -1   1   2     3781.38     3676.75     29.87 o 
   0   1   2       65.09       75.06      1.83 o 
   1   1   2     1851.70     1958.35     18.20 o 
   2   1   2     1389.72     1382.02     12.98 o 
   3   1   2       54.64       55.58      1.16 o 
   4   1   2       56.51       55.74      1.16 o 
   5   1   2       31.87       33.05      0.95 o 
   6   1   2        4.31        3.47      1.09 o 
   7   1   2        8.90        7.79      1.24 o 
  -8   2   2        0.06        0.21      0.74 o 
  -7   2   2       29.62       32.01      1.55 o 
  -6   2   2        7.79        6.71      0.82 o 
  -5   2   2       68.67       71.00      1.88 o 
  -4   2   2        7.12        8.49      0.80 o 
  -3   2   2      694.83      685.05      6.09 o 
  -2   2   2      592.27      555.57      4.46 o 
  -1   2   2       10.54        6.68      0.48 o 
   0   2   2      499.64      508.03      5.34 o 
   1   2   2       61.04       69.76      1.61 o 
   2   2   2       21.18       25.53      0.96 o 
   3   2   2        1.95        2.41      0.32 o 
   4   2   2      108.31      119.36      2.09 o 
   5   2   2      155.85      148.64      2.47 o 
   6   2   2       53.81       51.49      2.61 o 
   7   2   2       18.51       18.65      1.26 o 
   8   2   2       16.47       17.85      1.34 o 
   9   2   2        0.58        0.95      0.73 o 
  -8   3   2        0.34       -0.46      1.02 o 
  -7   3   2        3.58        3.87      0.86 o 
  -6   3   2       26.25       26.44      1.10 o 
  -5   3   2        2.88        1.75      0.40 o 
  -4   3   2       55.78       52.76      1.27 o 
  -3   3   2      112.91      101.91      1.76 o 
  -2   3   2       69.92       72.47      1.74 o 
  -1   3   2        0.04       -0.08      0.16 o 
   0   3   2      403.72      430.04      3.58 o 
   1   3   2        9.71        7.73      0.35 o 
   2   3   2     1294.94     1301.07     11.07 o 
   3   3   2        0.29        0.05      0.16 o 
   4   3   2       58.17       56.11      1.58 o 
   5   3   2      344.40      339.94      5.98 o 
   6   3   2        0.04       -0.13      0.34 o 
   7   3   2        0.08       -0.29      0.53 o 
   8   3   2        3.14        5.34      1.04 o 
   9   3   2        0.33       -0.32      0.78 o 
  -8   4   2        1.48        1.27      0.77 o 
  -7   4   2        0.49        0.74      0.73 o 
  -6   4   2        3.64        3.72      0.61 o 
  -5   4   2        0.11        0.34      0.41 o 
  -4   4   2       76.05       72.08      1.68 o 
  -3   4   2       40.91       39.51      0.93 o 
  -2   4   2      197.53      198.27      2.42 o 
  -1   4   2      114.01      123.53      1.74 o 
   0   4   2      360.30      361.56      2.86 o 
   1   4   2      418.53      459.07      3.61 o 
   2   4   2      456.56      460.51      5.64 o 
   3   4   2      283.85      291.20      3.37 o 
   4   4   2       51.05       50.75      1.61 o 
   5   4   2       85.71       88.52      1.88 o 
   6   4   2       67.04       65.51      1.98 o 
   7   4   2        4.66        4.76      0.81 o 
   8   4   2      118.41      120.89      4.69 o 
   9   4   2        1.37        2.19      1.17 o 
  -7   5   2        5.04        5.42      1.02 o 
  -6   5   2        6.22        5.54      0.83 o 
  -5   5   2       27.00       24.65      1.26 o 
  -4   5   2        5.63        6.35      0.71 o 
  -3   5   2      126.13      127.45      1.97 o 
  -2   5   2       32.16       31.20      0.97 o 
  -1   5   2       52.02       49.73      1.14 o 
   0   5   2      631.55      628.73      4.65 o 
   1   5   2       45.84       44.26      0.91 o 
   2   5   2        0.13        0.15      0.24 o 
   3   5   2      492.08      473.07      6.20 o 
   4   5   2      187.79      175.67      2.92 o 
   5   5   2       67.19       61.13      2.08 o 
   6   5   2      192.50      196.28      3.53 o 
   7   5   2       23.93       24.99      1.39 o 
   8   5   2       98.98      104.49      2.78 o 
   9   5   2      136.34      146.53      5.85 o 
  -6   6   2        1.57        1.39      0.82 o 
  -5   6   2       14.08       13.87      1.14 o 
  -4   6   2       27.18       30.07      1.43 o 
  -3   6   2       23.73       24.66      0.99 o 
  -2   6   2       27.12       26.00      1.19 o 
  -1   6   2      134.45      143.12      2.21 o 
   0   6   2       56.06       59.60      1.28 o 
   1   6   2      336.47      339.78      3.36 o 
   2   6   2      123.98      118.25      2.25 o 
   3   6   2        1.47        1.09      0.47 o 
   4   6   2      183.22      177.97      3.27 o 
   5   6   2      556.35      533.54      6.80 o 
   6   6   2      275.03      281.08      5.80 o 
   7   6   2      447.12      467.03      8.38 o 
   8   6   2       61.94       60.00      2.39 o 
   9   6   2       36.46       29.14      2.26 o 
  -5   7   2       10.90       13.65      1.36 o 
  -4   7   2        3.27        2.97      0.77 o 
  -3   7   2       15.16       13.68      0.90 o 
  -2   7   2       12.10       14.49      0.94 o 
  -1   7   2       14.09       14.26      0.92 o 
   0   7   2      135.46      144.19      2.47 o 
   1   7   2      375.21      365.40      6.57 o 
   2   7   2      542.06      560.54      7.39 o 
   3   7   2     1241.09     1217.30     19.15 o 
   4   7   2      746.58      748.09      9.63 o 
   5   7   2      401.06      418.94      6.05 o 
   6   7   2       90.18       83.04      3.10 o 
   7   7   2        9.77        7.88      1.23 o 
   8   7   2        3.21        2.74      1.80 o 
   9   7   2        5.78        5.73      1.55 o 
  -4   8   2        6.18        3.99      0.96 o 
  -3   8   2       13.12       13.81      0.98 o 
  -2   8   2      222.42      238.82      5.53 o 
  -1   8   2      356.90      393.77      5.48 o 
   0   8   2      717.34      734.98     11.68 o 
   1   8   2      445.09      476.76     11.63 o 
   2   8   2      522.22      547.53     11.52 o 
   3   8   2       43.80       48.29      2.49 o 
   4   8   2       22.15       19.89      1.38 o 
   5   8   2       24.17       30.44      1.53 o 
   6   8   2        0.70        0.49      0.49 o 
   7   8   2       51.66       44.67      2.62 o 
   8   8   2        5.71        5.66      1.70 o 
  -3   9   2       84.37       94.29      3.40 o 
  -2   9   2      244.81      254.46      5.79 o 
  -1   9   2       43.11       43.21      2.41 o 
   0   9   2       63.34       54.25      3.47 o 
   1   9   2        1.52        2.02      1.21 o 
   2   9   2       11.15       11.85      2.06 o 
   3   9   2       50.33       51.65      3.35 o 
   4   9   2       52.58       49.39      3.89 o 
   5   9   2       13.26       11.79      2.30 o 
   6   9   2       24.61       25.00      1.43 o 
   7   9   2        9.61        7.65      1.57 o 
   8   9   2        1.73        3.23      1.70 o 
  -2  10   2        0.05        1.28      1.03 o 
  -1  10   2        0.61        1.19      1.24 o 
   0  10   2       29.57       34.36      3.13 o 
   1  10   2        2.58        0.46      1.31 o 
   2  10   2       41.16       39.15      3.55 o 
   3  10   2       13.25       15.20      2.43 o 
   4  10   2        0.17        0.07      1.17 o 
   5  10   2       22.30       21.87      2.60 o 
   6  10   2       30.82       32.82      2.15 o 
   1  11   2        7.31       10.49      2.31 o 
   2  11   2       28.06       29.53      3.47 o 
   3  11   2        0.03       -0.63      1.38 o 
   4  11   2       41.10       48.76      3.79 o 
  -5 -10   3       20.90       18.50      2.40 o 
  -4 -10   3        0.36       -0.12      1.24 o 
  -3 -10   3       26.66       26.71      3.11 o 
  -2 -10   3        4.70        4.61      1.82 o 
  -1 -10   3        2.35        1.02      1.46 o 
   0 -10   3        0.06       -1.00      1.19 o 
   1 -10   3        0.26       -0.15      1.29 o 
  -7  -9   3       17.18       17.24      2.79 o 
  -6  -9   3       25.40       30.18      3.40 o 
  -5  -9   3        0.17        0.40      0.81 o 
  -4  -9   3        7.20        9.31      1.42 o 
  -3  -9   3       10.16        6.10      1.70 o 
  -2  -9   3        1.35        1.75      1.48 o 
  -1  -9   3       38.23       34.82      3.18 o 
   0  -9   3       62.93       50.12      3.59 o 
   1  -9   3       44.53       55.01      3.55 o 
   2  -9   3       58.09       60.04      6.75 o 
   3  -9   3        2.81        2.68      0.91 o 
  -8  -8   3        3.37        7.16      2.04 o 
  -7  -8   3       18.69       16.94      2.03 o 
  -6  -8   3        6.69        3.67      0.96 o 
  -5  -8   3       36.66       37.18      1.80 o 
  -4  -8   3       87.18       65.69      2.64 o 
  -3  -8   3       57.11       61.89      2.63 o 
  -2  -8   3      419.11      409.00     10.86 o 
  -1  -8   3        8.64        7.73      1.07 o 
   0  -8   3      121.21      130.72      5.29 o 
   1  -8   3        4.22        3.99      1.01 o 
   2  -8   3        7.93        6.02      0.91 o 
   3  -8   3        2.16        1.25      0.63 o 
   4  -8   3        0.70       -0.25      0.89 o 
  -8  -7   3       34.65       33.76      3.13 o 
  -7  -7   3        6.24        4.34      1.18 o 
  -6  -7   3      209.05      186.13      3.12 o 
  -5  -7   3        3.40        4.03      0.93 o 
  -4  -7   3      377.09      348.98      5.70 o 
  -3  -7   3       28.72       30.23      1.58 o 
  -2  -7   3        0.11       -0.11      0.46 o 
  -1  -7   3       22.12       25.48      1.51 o 
   0  -7   3       10.49       11.45      1.05 o 
   1  -7   3       18.83       22.30      1.26 o 
   2  -7   3       58.17       57.58      1.82 o 
   3  -7   3       13.45       14.68      0.98 o 
   4  -7   3        4.21        6.35      0.99 o 
   5  -7   3        9.81       12.72      1.57 o 
  -9  -6   3        0.49        0.90      1.36 o 
  -8  -6   3       70.64       72.19      3.06 o 
  -7  -6   3       28.13       25.75      3.18 o 
  -6  -6   3       13.85        9.85      1.31 o 
  -5  -6   3        0.01        0.21      0.45 o 
  -4  -6   3      116.11      128.25      2.53 o 
  -3  -6   3        0.01        0.12      0.40 o 
  -2  -6   3       52.31       52.97      1.44 o 
  -1  -6   3        0.02        0.08      0.36 o 
   0  -6   3      142.72      145.83      3.08 o 
   1  -6   3       23.31       18.57      1.11 o 
   2  -6   3       28.20       25.66      1.81 o 
   3  -6   3       78.54       80.80      2.25 o 
   4  -6   3        5.49        6.58      1.03 o 
   5  -6   3        2.65        3.82      0.86 o 
   6  -6   3        5.20        6.05      1.26 o 
  -9  -5   3        0.15        1.19      1.19 o 
  -8  -5   3        2.55        2.80      0.91 o 
  -7  -5   3       44.55       45.34      3.28 o 
  -6  -5   3       30.70       37.46      3.92 o 
  -5  -5   3        4.29        3.36      0.56 o 
  -4  -5   3        0.15        0.09      0.35 o 
  -3  -5   3       66.99       54.59      1.51 o 
  -2  -5   3        7.98        7.55      0.53 o 
  -1  -5   3       55.52       49.18      1.00 o 
   0  -5   3      550.85      529.47      6.57 o 
   1  -5   3       18.50       21.23      1.02 o 
   2  -5   3        8.23        8.05      0.73 o 
   3  -5   3       13.72       13.96      0.84 o 
   4  -5   3       34.69       36.83      1.98 o 
   5  -5   3       12.24       13.04      1.57 o 
   6  -5   3       11.77       12.23      1.20 o 
   7  -5   3        3.65        4.03      1.11 o 
  -8  -4   3        0.55       -0.04      0.62 o 
  -7  -4   3        2.33        1.75      0.66 o 
  -6  -4   3       45.54       48.35      1.91 o 
  -5  -4   3       12.47       12.10      1.11 o 
  -4  -4   3      185.05      178.15      2.69 o 
  -3  -4   3      100.64       92.08      1.60 o 
  -2  -4   3      245.48      224.19      2.39 o 
  -1  -4   3       31.71       23.65      0.89 o 
   0  -4   3      107.00       97.47      2.25 o 
   1  -4   3      143.43      146.66      2.15 o 
   2  -4   3       41.74       48.89      1.34 o 
   3  -4   3       91.42       93.67      2.61 o 
   4  -4   3        0.20        0.61      0.50 o 
   5  -4   3        1.46        2.07      0.62 o 
   6  -4   3        4.14        4.65      0.77 o 
   7  -4   3        1.11        0.97      0.66 o 
  -9  -3   3        7.75        4.49      1.51 o 
  -8  -3   3       20.55       20.76      2.21 o 
  -7  -3   3        7.67        9.05      0.77 o 
  -6  -3   3        3.49        4.39      0.75 o 
  -5  -3   3      142.05      133.50      2.66 o 
  -4  -3   3       69.14       70.71      0.98 o 
  -3  -3   3       11.67       15.88      0.88 o 
  -2  -3   3      233.15      210.30      2.68 o 
  -1  -3   3      138.12      148.40      2.08 o 
   0  -3   3       30.40       32.66      1.05 o 
   1  -3   3        0.65       -0.22      0.22 o 
   2  -3   3       31.78       31.67      1.09 o 
   3  -3   3      275.72      259.47      3.22 o 
   4  -3   3       19.79       17.26      2.57 o 
   5  -3   3        3.36        2.94      0.57 o 
   6  -3   3        0.37        0.45      0.77 o 
   7  -3   3        0.10        0.30      0.53 o 
   8  -3   3        0.40       -1.24      1.24 o 
  -9  -2   3        0.58        0.53      1.04 o 
  -8  -2   3       20.58       21.30      1.79 o 
  -7  -2   3        0.10        0.41      0.80 o 
  -6  -2   3       35.23       34.15      1.51 o 
  -5  -2   3      111.43      113.80      1.92 o 
  -4  -2   3        0.11        0.51      0.29 o 
  -3  -2   3        6.74        9.18      0.77 o 
  -2  -2   3      378.97      363.61      3.47 o 
  -1  -2   3      422.01      434.92      3.38 o 
   0  -2   3     1820.47     1822.38     13.82 o 
   1  -2   3      247.98      243.21      2.76 o 
   2  -2   3      187.53      180.14      2.42 o 
   3  -2   3      138.58      139.96      2.52 o 
   4  -2   3        3.26        3.06      0.44 o 
   5  -2   3        5.26        4.66      0.65 o 
   6  -2   3        0.16        0.25      0.65 o 
   7  -2   3       18.69       18.26      1.42 o 
   8  -2   3        0.61        0.04      0.76 o 
  -9  -1   3        8.25        8.06      1.39 o 
  -8  -1   3        4.39        4.08      1.08 o 
  -7  -1   3       22.75       23.17      1.41 o 
  -6  -1   3       63.76       66.18      2.05 o 
  -5  -1   3        0.12        0.29      0.50 o 
  -4  -1   3      707.53      665.44     20.09 o 
  -3  -1   3       25.41       24.32      0.80 o 
  -2  -1   3     1943.84     1913.64     16.03 o 
  -1  -1   3      376.42      419.92      3.80 o 
   0  -1   3      216.81      199.56      2.12 o 
   1  -1   3      896.34      946.85      9.22 o 
   2  -1   3        1.89        2.16      0.27 o 
   3  -1   3       17.21       14.61      0.58 o 
   4  -1   3       71.26       72.98      2.21 o 
   5  -1   3       16.71       16.37      1.19 o 
   6  -1   3       74.98       75.72      6.19 o 
   7  -1   3       27.50       28.88      2.96 o 
   8  -1   3       16.84       18.43      1.89 o 
   9  -1   3        0.26        0.57      1.33 o 
  -9   0   3        0.00        0.22      2.06 o 
  -8   0   3       23.61       24.78      1.44 o 
  -7   0   3        9.26       10.15      1.09 o 
  -6   0   3      127.03      125.89      2.63 o 
  -5   0   3       90.74       87.17      2.01 o 
  -4   0   3        2.37        1.79      0.38 o 
  -3   0   3      308.17      304.73      3.34 o 
  -2   0   3     1409.32     1414.66     12.04 o 
  -1   0   3      180.27      202.52      2.11 o 
   0   0   3       10.09       16.35      0.49 o 
   1   0   3      294.39      316.89      2.95 o 
   2   0   3     1121.99     1183.65     10.06 o 
   3   0   3      504.48      522.16      6.82 o 
   4   0   3      109.40      119.32      2.28 o 
   5   0   3      292.57      283.91      5.41 o 
   6   0   3        0.55        1.39      0.67 o 
   7   0   3       15.82       14.56      1.17 o 
   8   0   3       27.34       30.08      1.54 o 
   9   0   3       10.57       11.63      1.51 o 
  -9   1   3        4.36        4.12      1.36 o 
  -8   1   3        0.00       -0.06      0.66 o 
  -7   1   3       22.04       20.85      1.69 o 
  -6   1   3       88.66       89.81      3.03 o 
  -5   1   3        0.03        0.06      0.40 o 
  -4   1   3      271.08      254.94      3.07 o 
  -3   1   3       23.35       22.47      0.82 o 
  -2   1   3        2.10        1.56      0.24 o 
  -1   1   3     1966.62     2062.03     15.91 o 
   0   1   3      779.81      798.75      8.20 o 
   1   1   3     2076.30     2143.99     17.99 o 
   2   1   3      210.73      200.87      2.19 o 
   3   1   3       19.97       16.67      0.55 o 
   4   1   3       36.71       34.14      1.08 o 
   5   1   3      455.62      471.25      6.37 o 
   6   1   3      227.75      234.59      4.72 o 
   7   1   3      132.17      130.14      3.31 o 
   8   1   3       78.42       77.30      3.08 o 
   9   1   3       58.53       52.65      2.60 o 
  -8   2   3       13.60       13.79      1.31 o 
  -7   2   3        7.33        7.25      0.98 o 
  -6   2   3        3.64        3.02      0.82 o 
  -5   2   3       18.68       17.40      0.97 o 
  -4   2   3       39.50       38.39      1.20 o 
  -3   2   3      730.24      701.71      6.01 o 
  -2   2   3        1.27        0.28      0.19 o 
  -1   2   3        7.74        5.69      0.37 o 
   0   2   3      360.46      351.64      3.26 o 
   1   2   3     1452.39     1498.29     12.73 o 
   2   2   3        0.58        1.01      0.27 o 
   3   2   3     2429.47     2527.77     18.58 o 
   4   2   3      605.65      664.34     11.11 o 
   5   2   3      701.51      736.18     11.37 o 
   6   2   3       15.97       19.64      1.42 o 
   7   2   3       95.40       97.45      3.52 o 
   8   2   3        5.61        4.76      1.02 o 
   9   2   3        0.51        0.44      0.85 o 
  -8   3   3        0.03        0.86      1.18 o 
  -7   3   3        0.18       -0.25      0.49 o 
  -6   3   3       13.88       15.94      0.92 o 
  -5   3   3       30.83       29.31      1.11 o 
  -4   3   3        0.07        0.26      0.40 o 
  -3   3   3      307.91      306.07      3.19 o 
  -2   3   3        7.45        8.66      0.49 o 
  -1   3   3     1121.54     1158.66     10.29 o 
   0   3   3        1.05        0.14      0.18 o 
   1   3   3     2706.35     2904.82     21.56 o 
   2   3   3      459.84      528.25      4.55 o 
   3   3   3      693.36      762.99      7.52 o 
   4   3   3       43.17       36.43      1.07 o 
   5   3   3        7.18        5.65      0.49 o 
   6   3   3        0.02       -0.19      0.56 o 
   7   3   3       30.30       30.89      2.09 o 
   8   3   3        3.11        4.95      1.12 o 
   9   3   3        2.43        1.04      1.00 o 
  -7   4   3        0.01       -0.49      0.57 o 
  -6   4   3       14.73       16.20      1.36 o 
  -5   4   3       68.84       74.16      2.50 o 
  -4   4   3       12.63       13.43      1.00 o 
  -3   4   3      120.86      124.13      2.97 o 
  -2   4   3       21.36       25.09      0.82 o 
  -1   4   3      633.64      681.12      5.58 o 
   0   4   3      153.00      175.06      1.87 o 
   1   4   3        6.43       16.39      0.58 o 
   2   4   3       28.24       24.80      0.71 o 
   3   4   3      122.57      111.50      1.82 o 
   4   4   3      229.78      229.80      3.26 o 
   5   4   3        1.16        1.16      0.63 o 
   6   4   3       46.98       47.11      1.60 o 
   7   4   3        1.73        2.28      0.72 o 
   8   4   3        0.65       -0.07      0.83 o 
   9   4   3       81.40       90.51      4.18 o 
  -7   5   3        6.69        6.53      1.08 o 
  -6   5   3        3.88        2.72      0.70 o 
  -5   5   3       22.57       20.36      1.21 o 
  -4   5   3       42.17       43.59      1.52 o 
  -3   5   3      102.60       98.78      1.75 o 
  -2   5   3      127.05      132.97      2.08 o 
  -1   5   3        0.15        0.17      0.29 o 
   0   5   3      282.20      267.49      2.77 o 
   1   5   3       22.17       23.88      0.64 o 
   2   5   3      215.30      224.84      2.80 o 
   3   5   3       76.72       76.61      1.92 o 
   4   5   3       20.54       17.90      0.93 o 
   5   5   3       84.16       86.67      5.39 o 
   6   5   3       22.32       21.78      1.37 o 
   7   5   3      386.10      390.98     13.34 o 
   8   5   3       46.56       53.33      5.15 o 
   9   5   3       83.99       86.77      4.54 o 
  -6   6   3       15.78       17.29      2.37 o 
  -5   6   3       39.78       33.10      1.63 o 
  -4   6   3       44.92       45.93      2.16 o 
  -3   6   3       26.88       25.20      1.50 o 
  -2   6   3       42.83       41.14      1.80 o 
  -1   6   3       73.77       68.82      1.78 o 
   0   6   3        0.26        0.16      0.30 o 
   1   6   3       41.39       45.05      1.18 o 
   2   6   3       30.28       31.37      1.22 o 
   3   6   3      179.42      183.85      3.49 o 
   4   6   3      332.41      317.10      4.87 o 
   5   6   3      418.26      405.72      5.55 o 
   6   6   3      124.69      125.95      3.57 o 
   7   6   3       19.72       18.42      1.50 o 
   8   6   3        0.77        0.91      0.77 o 
   9   6   3        0.85        1.31      1.17 o 
  -5   7   3        5.68        5.31      1.07 o 
  -4   7   3        0.87        1.38      0.70 o 
  -3   7   3        0.64        0.64      0.49 o 
  -2   7   3       22.83       24.03      1.32 o 
  -1   7   3        2.33        3.16      0.55 o 
   0   7   3       79.66       90.45      2.40 o 
   1   7   3       94.59      100.62      3.02 o 
   2   7   3      303.47      312.71      4.93 o 
   3   7   3      154.45      160.34      3.43 o 
   4   7   3        0.95        1.23      0.56 o 
   5   7   3        1.09        0.84      0.53 o 
   6   7   3       33.62       28.78      1.99 o 
   7   7   3        6.86        6.37      1.14 o 
   8   7   3       18.30       20.75      3.50 o 
   9   7   3        5.88        2.84      1.41 o 
  -4   8   3        6.73        5.50      1.12 o 
  -3   8   3        5.92        4.87      0.96 o 
  -2   8   3       29.29       31.16      1.41 o 
  -1   8   3       61.94       64.05      1.97 o 
   0   8   3       35.45       23.19      2.38 o 
   1   8   3      116.57      119.40      6.45 o 
   2   8   3       50.82       45.02      3.18 o 
   3   8   3       13.12       10.73      1.33 o 
   4   8   3       39.54       38.27      2.43 o 
   5   8   3        1.82        2.41      0.67 o 
   6   8   3       17.23       17.48      1.39 o 
   7   8   3        2.81        2.48      1.08 o 
   8   8   3        0.10        0.75      1.36 o 
  -3   9   3       50.49       45.52      1.87 o 
  -2   9   3        5.10        3.92      1.97 o 
  -1   9   3       80.59       79.00      4.06 o 
   0   9   3        8.43        7.21      1.70 o 
   1   9   3        3.38        3.18      1.36 o 
   2   9   3        0.70       -0.19      1.17 o 
   3   9   3        1.02        0.75      1.19 o 
   4   9   3        0.27        0.69      0.81 o 
   5   9   3       14.15       13.28      1.28 o 
   6   9   3       15.01       17.00      2.29 o 
   7   9   3        5.84        5.72      1.47 o 
  -1  10   3        4.14        4.66      1.58 o 
   0  10   3        0.54       -0.27      1.19 o 
   1  10   3        2.72        3.23      1.65 o 
   2  10   3        3.49        5.59      1.80 o 
   3  10   3        1.57        3.06      1.53 o 
   4  10   3        2.45        1.09      1.31 o 
   5  10   3        1.30        0.84      0.94 o 
   6  10   3        9.81       13.46      1.48 o 
   2  11   3        7.34        8.89      2.31 o 
   3  11   3        0.04        0.32      1.43 o 
   4  11   3       24.09       28.70      3.16 o 
  -4 -10   4        6.42        3.25      1.68 o 
  -3 -10   4       19.27       17.32      2.72 o 
  -2 -10   4        4.70        3.81      1.92 o 
  -1 -10   4       20.52       17.95      2.84 o 
   0 -10   4        0.15        1.26      1.18 o 
  -6  -9   4       10.25       11.98      1.41 o 
  -5  -9   4        1.11       -0.77      0.77 o 
  -4  -9   4       14.41       12.75      2.19 o 
  -3  -9   4        1.61        0.61      1.26 o 
  -2  -9   4        0.78        1.24      1.34 o 
  -1  -9   4       22.72       22.57      2.23 o 
   0  -9   4       12.00       12.96      4.67 o 
   1  -9   4       34.14       27.54      2.84 o 
   2  -9   4        0.00        0.74      1.05 o 
  -7  -8   4        7.52       11.07      2.19 o 
  -6  -8   4        2.23        2.56      1.07 o 
  -5  -8   4        0.76        1.13      0.71 o 
  -4  -8   4       21.82       21.81      1.79 o 
  -3  -8   4       83.75       72.42      3.98 o 
  -2  -8   4        3.21        4.33      1.20 o 
  -1  -8   4       11.48       10.99      1.27 o 
   0  -8   4       15.32       17.81      1.92 o 
   1  -8   4       39.04       39.94      2.31 o 
   2  -8   4        0.30        0.21      0.70 o 
   3  -8   4       27.00       24.65      2.25 o 
   4  -8   4        0.01       -0.80      0.93 o 
  -8  -7   4       11.06       10.73      2.23 o 
  -7  -7   4        1.67        0.26      0.91 o 
  -6  -7   4       25.99       27.82      2.58 o 
  -5  -7   4       13.85       14.04      1.20 o 
  -4  -7   4        5.92        7.14      0.97 o 
  -3  -7   4       93.28       95.02      2.90 o 
  -2  -7   4       10.70        6.69      1.20 o 
  -1  -7   4      192.41      204.22      4.27 o 
   0  -7   4       37.36       41.97      1.63 o 
   1  -7   4       48.40       50.65      2.16 o 
   2  -7   4       26.33       22.81      1.34 o 
   3  -7   4        3.38        4.52      0.76 o 
   4  -7   4       25.53       26.59      1.97 o 
   5  -7   4       16.38       14.09      1.98 o 
  -8  -6   4        0.62        1.26      1.36 o 
  -7  -6   4        3.19        1.82      0.99 o 
  -6  -6   4       32.28       34.80      2.25 o 
  -5  -6   4      113.65      113.04      2.82 o 
  -4  -6   4      168.31      161.17      3.02 o 
  -3  -6   4       31.70       33.67      1.61 o 
  -2  -6   4       77.44       84.29      2.05 o 
  -1  -6   4        0.12        0.10      0.44 o 
   0  -6   4      122.09      118.28      2.50 o 
   1  -6   4       41.75       46.51      1.58 o 
   2  -6   4       12.31       12.24      0.98 o 
   3  -6   4       98.78      102.19      2.31 o 
   4  -6   4        6.78        5.80      1.67 o 
   5  -6   4        1.10        0.61      0.81 o 
   6  -6   4        7.40        7.25      2.02 o 
  -9  -5   4        0.43       -1.09      1.09 o 
  -8  -5   4       41.82       43.84      2.40 o 
  -7  -5   4        1.41        2.49      1.04 o 
  -6  -5   4       35.56       33.76      2.02 o 
  -5  -5   4       11.00       11.08      0.80 o 
  -4  -5   4        2.10        1.99      0.52 o 
  -3  -5   4       53.15       62.83      1.72 o 
  -2  -5   4       46.34       43.38      1.13 o 
  -1  -5   4      111.99      111.06      1.56 o 
   0  -5   4      195.37      188.25      2.55 o 
   1  -5   4        6.22        7.03      0.97 o 
   2  -5   4      123.61      118.32      2.39 o 
   3  -5   4       59.05       53.29      1.53 o 
   4  -5   4       37.50       38.55      1.84 o 
   5  -5   4        4.99        4.05      0.90 o 
   6  -5   4        0.02       -0.14      0.72 o 
   7  -5   4       10.59        9.46      1.43 o 
  -9  -4   4        0.51        1.43      1.21 o 
  -8  -4   4        3.58        3.52      0.96 o 
  -7  -4   4        0.48       -0.05      0.65 o 
  -6  -4   4        4.94        5.19      0.86 o 
  -5  -4   4       13.66       13.60      1.11 o 
  -4  -4   4        5.59        5.31      0.58 o 
  -3  -4   4       33.59       34.23      1.24 o 
  -2  -4   4      484.14      474.97      4.60 o 
  -1  -4   4      299.05      291.16      2.74 o 
   0  -4   4       10.75        9.35      0.50 o 
   1  -4   4      211.45      199.16      3.20 o 
   2  -4   4       19.84       19.64      0.96 o 
   3  -4   4       10.87       13.18      0.78 o 
   4  -4   4       51.83       58.12      2.01 o 
   5  -4   4       10.10        9.00      1.04 o 
   6  -4   4        0.29        1.29      0.70 o 
   7  -4   4       24.66       24.85      1.85 o 
  -8  -3   4        0.01        0.37      0.65 o 
  -7  -3   4        0.06        0.00      0.55 o 
  -6  -3   4        0.35        0.35      0.51 o 
  -5  -3   4      161.68      156.82      3.24 o 
  -4  -3   4       23.20       21.56      0.83 o 
  -3  -3   4       80.27       79.82      1.87 o 
  -2  -3   4       88.06       88.14      1.43 o 
  -1  -3   4       16.68       16.61      0.57 o 
   0  -3   4        4.20        4.58      0.43 o 
   1  -3   4       27.52       23.36      1.09 o 
   2  -3   4      276.70      266.23      3.57 o 
   3  -3   4       63.57       63.73      1.41 o 
   4  -3   4       94.48       95.51      2.41 o 
   5  -3   4      177.58      175.70      3.51 o 
   6  -3   4      109.39      111.78      2.78 o 
   7  -3   4       28.08       24.36      1.46 o 
   8  -3   4       20.12       17.30      2.21 o 
  -8  -2   4        6.35        5.47      1.31 o 
  -7  -2   4        5.88        7.97      0.85 o 
  -6  -2   4        2.90        2.98      0.67 o 
  -5  -2   4       67.51       67.24      1.63 o 
  -4  -2   4        4.82        5.12      0.54 o 
  -3  -2   4        9.72        8.39      0.53 o 
  -2  -2   4       37.76       37.94      0.81 o 
  -1  -2   4      329.03      304.74      3.19 o 
   0  -2   4        1.72        2.71      0.27 o 
   1  -2   4      242.43      248.86      2.76 o 
   2  -2   4     1932.36     1925.34     18.03 o 
   3  -2   4      149.26      156.23      2.26 o 
   4  -2   4      371.56      374.39      5.52 o 
   5  -2   4       11.82       13.14      1.55 o 
   6  -2   4       39.75       42.23      1.49 o 
   7  -2   4        2.98        3.76      1.04 o 
   8  -2   4        1.88        0.83      0.86 o 
  -9  -1   4        3.67        2.77      2.36 o 
  -8  -1   4        3.38        3.21      1.09 o 
  -7  -1   4       27.69       26.60      1.95 o 
  -6  -1   4       11.12       12.20      0.78 o 
  -5  -1   4        6.26        6.46      0.59 o 
  -4  -1   4      111.75      112.62      2.09 o 
  -3  -1   4      116.86      106.30      1.81 o 
  -2  -1   4      721.13      764.08      6.59 o 
  -1  -1   4       25.23       19.33      0.58 o 
   0  -1   4     3098.73     3231.29     20.87 o 
   1  -1   4       46.26       64.96      1.13 o 
   2  -1   4      142.62      148.89      2.18 o 
   3  -1   4        3.68        7.48      0.68 o 
   4  -1   4        0.58        0.51      0.33 o 
   5  -1   4       92.01       92.88      1.96 o 
   6  -1   4       33.15       28.04      1.82 o 
   7  -1   4        2.67        3.24      1.29 o 
   8  -1   4       16.98       12.99      1.53 o 
   9  -1   4        2.77        3.82      1.59 o 
  -9   0   4        0.09       -0.83      2.23 o 
  -8   0   4        2.19        2.21      1.11 o 
  -7   0   4       21.61       21.14      1.55 o 
  -6   0   4       65.40       65.46      1.59 o 
  -5   0   4        0.15        0.20      0.35 o 
  -4   0   4      243.82      250.56      3.00 o 
  -3   0   4       91.34       74.60      1.10 o 
  -2   0   4      377.31      410.46      4.24 o 
  -1   0   4      474.23      556.02      4.98 o 
   0   0   4       13.42       12.28      0.42 o 
   1   0   4       16.97       21.83      0.63 o 
   2   0   4      372.27      344.84      4.92 o 
   3   0   4      122.93      123.70      1.41 o 
   4   0   4      123.12      115.13      2.16 o 
   5   0   4       65.53       65.25      2.79 o 
   6   0   4        0.85        0.17      0.95 o 
   7   0   4       17.93       18.73      1.50 o 
   8   0   4        3.64        3.30      0.97 o 
  -8   1   4       16.14       11.73      1.52 o 
  -7   1   4        1.27        0.73      0.51 o 
  -6   1   4       20.54       19.13      1.35 o 
  -5   1   4       24.77       28.24      1.27 o 
  -4   1   4       36.99       44.61      1.28 o 
  -3   1   4      568.82      574.45      4.90 o 
  -2   1   4        6.69        5.41      0.42 o 
  -1   1   4        0.10       -0.03      0.19 o 
   0   1   4      351.64      350.53      2.90 o 
   1   1   4       13.01       10.81      0.70 o 
   2   1   4      173.35      173.93      2.17 o 
   3   1   4      101.11      103.39      1.28 o 
   4   1   4       48.77       42.01      1.17 o 
   5   1   4        3.65        3.29      0.69 o 
   6   1   4       25.89       27.32      1.56 o 
   7   1   4        6.56        3.28      0.83 o 
   8   1   4       21.39       19.60      1.85 o 
   9   1   4        1.78        1.70      1.07 o 
  -8   2   4       12.91       10.58      1.17 o 
  -7   2   4       44.30       46.86      1.55 o 
  -6   2   4       49.33       48.16      1.47 o 
  -5   2   4       84.55       80.99      2.10 o 
  -4   2   4        7.48        8.25      0.96 o 
  -3   2   4       23.51       22.23      0.74 o 
  -2   2   4       10.24       10.25      0.76 o 
  -1   2   4      105.22      104.67      1.83 o 
   0   2   4      821.36      815.30      5.88 o 
   1   2   4      100.81       96.20      1.28 o 
   2   2   4      201.75      249.18      2.60 o 
   3   2   4      100.77       86.75      1.18 o 
   4   2   4      324.35      366.26      4.98 o 
   5   2   4        0.47        0.98      0.43 o 
   6   2   4      114.22      123.79      5.27 o 
   7   2   4       16.45       15.79      1.65 o 
   8   2   4       17.31       18.09      1.85 o 
   9   2   4        3.09        2.50      1.17 o 
  -8   3   4       16.32       15.20      1.85 o 
  -7   3   4        0.15        0.51      0.56 o 
  -6   3   4        2.92        3.08      0.62 o 
  -5   3   4       33.05       35.11      1.30 o 
  -4   3   4       11.09       10.69      0.78 o 
  -3   3   4      162.89      151.08      2.20 o 
  -2   3   4        0.27        0.10      0.26 o 
  -1   3   4       40.58       32.72      0.79 o 
   0   3   4     1620.71     1783.23     12.04 o 
   1   3   4        3.54        6.58      0.38 o 
   2   3   4      637.99      748.46      7.03 o 
   3   3   4       38.87       38.98      1.24 o 
   4   3   4      287.23      314.90      3.24 o 
   5   3   4       19.67       18.83      0.92 o 
   6   3   4        0.69        1.56      0.50 o 
   7   3   4       70.52       77.10      3.67 o 
   8   3   4        3.57        3.33      1.12 o 
   9   3   4        0.14       -0.80      0.90 o 
  -7   4   4        6.16        7.04      1.05 o 
  -6   4   4        5.85        4.74      0.77 o 
  -5   4   4        9.91       12.62      0.97 o 
  -4   4   4      117.30      117.78      2.38 o 
  -3   4   4       68.67       74.91      1.72 o 
  -2   4   4      679.44      712.93      7.16 o 
  -1   4   4      112.06      130.59      1.91 o 
   0   4   4      142.82      178.47      1.96 o 
   1   4   4      242.63      247.45      2.89 o 
   2   4   4       16.74       20.90      0.70 o 
   3   4   4      226.02      203.87      3.06 o 
   4   4   4      269.81      278.47      3.47 o 
   5   4   4       35.43       38.62      1.63 o 
   6   4   4       18.49       19.16      2.62 o 
   7   4   4       20.15       24.39      2.63 o 
   8   4   4        0.23        0.12      0.60 o 
   9   4   4        2.68        1.00      1.14 o 
  -7   5   4        3.80        3.86      1.85 o 
  -6   5   4       30.41       27.66      1.54 o 
  -5   5   4       66.69       71.16      2.06 o 
  -4   5   4       65.72       67.71      1.89 o 
  -3   5   4       34.45       36.53      1.14 o 
  -2   5   4        3.80        1.55      0.44 o 
  -1   5   4      105.53      107.26      2.02 o 
   0   5   4      149.49      151.73      2.17 o 
   1   5   4        3.02        1.74      0.30 o 
   2   5   4      309.92      325.98      3.40 o 
   3   5   4       90.62       85.83      2.10 o 
   4   5   4       39.20       42.52      1.41 o 
   5   5   4      130.55      145.66      2.65 o 
   6   5   4        9.74       10.29      2.19 o 
   7   5   4       35.73       32.88      1.73 o 
   8   5   4        2.89        3.33      1.15 o 
   9   5   4        2.65        2.60      1.07 o 
  -6   6   4        4.76        2.87      1.00 o 
  -5   6   4        0.98        0.97      0.67 o 
  -4   6   4       11.30       11.00      1.06 o 
  -3   6   4        0.78        0.81      0.43 o 
  -2   6   4       44.79       41.98      1.38 o 
  -1   6   4       76.36       79.51      1.83 o 
   0   6   4        1.63        1.43      0.38 o 
   1   6   4      106.26      102.12      2.08 o 
   2   6   4      263.50      274.93      3.94 o 
   3   6   4       86.28       94.13      2.41 o 
   4   6   4       51.74       47.95      1.65 o 
   5   6   4       14.21       13.01      0.89 o 
   6   6   4       19.92       19.30      2.80 o 
   7   6   4       10.44       10.80      1.35 o 
   8   6   4        0.25       -0.40      0.75 o 
   9   6   4        1.80        1.87      1.19 o 
  -5   7   4        0.82        1.60      0.94 o 
  -4   7   4        0.26        0.52      0.70 o 
  -3   7   4       15.61       15.66      1.07 o 
  -2   7   4       40.41       41.31      1.51 o 
  -1   7   4        0.37        0.87      0.50 o 
   0   7   4       94.91      109.09      4.64 o 
   1   7   4        1.00        2.68      0.83 o 
   2   7   4        8.22        6.78      1.10 o 
   3   7   4       17.33       18.88      1.32 o 
   4   7   4        8.09        6.50      0.86 o 
   5   7   4       26.95       24.39      1.31 o 
   6   7   4       54.31       56.19      2.67 o 
   7   7   4        4.61        4.77      1.11 o 
   8   7   4       17.52       18.80      2.33 o 
  -4   8   4        2.70        1.34      0.97 o 
  -3   8   4        3.54        3.07      0.69 o 
  -2   8   4        0.83        0.70      0.63 o 
  -1   8   4        2.09        2.02      0.97 o 
   0   8   4       14.89       13.96      2.02 o 
   1   8   4        6.48        6.55      1.54 o 
   2   8   4       84.63       83.25      4.20 o 
   3   8   4       15.33       16.89      2.05 o 
   4   8   4       56.77       55.30      2.09 o 
   5   8   4       66.27       64.93      2.33 o 
   6   8   4       11.04        7.63      1.44 o 
   7   8   4        5.60        6.35      1.59 o 
   8   8   4        1.05        4.23      1.65 o 
  -3   9   4        0.01        0.15      0.76 o 
  -2   9   4       12.22       13.88      1.59 o 
  -1   9   4        7.32        4.64      1.46 o 
   0   9   4       18.29       18.02      2.36 o 
   1   9   4       67.10       68.70      4.03 o 
   2   9   4        0.30        0.95      1.29 o 
   3   9   4       40.89       40.09      3.25 o 
   4   9   4        0.07       -0.02      0.82 o 
   5   9   4        0.12        0.56      0.80 o 
   6   9   4        3.09        2.24      0.82 o 
   7   9   4        0.05        0.66      1.31 o 
  -1  10   4       13.10       16.10      2.40 o 
   0  10   4        1.90        1.75      1.43 o 
   1  10   4        0.24       -1.07      1.07 o 
   2  10   4        0.14       -0.63      1.38 o 
   3  10   4       10.87       12.31      2.31 o 
   4  10   4        0.90        1.58      1.36 o 
   5  10   4        5.15        4.80      1.23 o 
   6  10   4        1.99        1.31      0.92 o 
  -2 -10   5       10.17       10.59      2.45 o 
  -5  -9   5        0.80       -0.02      0.94 o 
  -4  -9   5       66.54       80.94      4.49 o 
  -3  -9   5       19.95       22.22      2.89 o 
  -2  -9   5       20.86       18.46      2.87 o 
  -1  -9   5        5.68        8.20      4.06 o 
   0  -9   5        6.17        7.66      1.60 o 
   1  -9   5        0.36        1.67      1.20 o 
  -7  -8   5       23.96       30.99      3.55 o 
  -6  -8   5       11.39       12.53      1.18 o 
  -5  -8   5       28.18       33.53      2.12 o 
  -4  -8   5        2.42        2.00      0.93 o 
  -3  -8   5        0.61        1.58      1.00 o 
  -2  -8   5        5.63        4.96      1.26 o 
  -1  -8   5        1.35        0.57      3.04 o 
   0  -8   5       39.42       46.96      6.33 o 
   1  -8   5        0.36       -0.39      1.19 o 
   2  -8   5        8.41        5.47      1.03 o 
   3  -8   5       18.75       18.30      1.48 o 
  -7  -7   5        1.87        1.66      1.20 o 
  -6  -7   5       17.65       19.32      1.17 o 
  -5  -7   5       18.53       21.25      1.57 o 
  -4  -7   5       15.10       14.25      1.16 o 
  -3  -7   5       68.58       66.59      2.35 o 
  -2  -7   5        0.53        0.89      0.93 o 
  -1  -7   5       25.64       26.75      2.09 o 
   0  -7   5      204.16      207.20      5.51 o 
   1  -7   5       59.77       70.41      2.37 o 
   2  -7   5        5.00        4.14      0.90 o 
   3  -7   5       87.49       88.70      2.40 o 
   4  -7   5       11.26        9.02      1.40 o 
  -8  -6   5        1.49        1.58      1.31 o 
  -7  -6   5       20.77       19.76      2.99 o 
  -6  -6   5        8.64        9.23      1.48 o 
  -5  -6   5       49.20       44.65      1.62 o 
  -4  -6   5      177.83      170.07      3.27 o 
  -3  -6   5        8.76        8.12      1.22 o 
  -2  -6   5      413.88      405.76      6.42 o 
  -1  -6   5       48.89       46.27      1.63 o 
   0  -6   5       13.79       14.79      1.17 o 
   1  -6   5      159.37      156.80      3.08 o 
   2  -6   5       89.31       83.21      2.54 o 
   3  -6   5       55.49       56.93      1.79 o 
   4  -6   5      114.61      115.91      3.48 o 
   5  -6   5        8.92       10.10      1.44 o 
  -8  -5   5       37.80       35.46      2.96 o 
  -7  -5   5        2.99        2.06      0.94 o 
  -6  -5   5      127.06      121.87      5.09 o 
  -5  -5   5       83.76       88.13      2.05 o 
  -4  -5   5       30.05       26.69      1.55 o 
  -3  -5   5      174.76      170.76      3.15 o 
  -2  -5   5      346.68      349.20      4.76 o 
  -1  -5   5      317.17      305.02      3.83 o 
   0  -5   5      624.88      639.11      6.18 o 
   1  -5   5      170.17      179.53      3.16 o 
   2  -5   5      351.98      357.37      4.95 o 
   3  -5   5       81.03       81.22      2.13 o 
   4  -5   5        3.07        2.66      1.62 o 
   5  -5   5        3.01        4.16      1.51 o 
   6  -5   5        4.00        4.97      1.32 o 
  -8  -4   5        1.36        0.30      1.02 o 
  -7  -4   5        0.18        1.29      0.72 o 
  -6  -4   5       39.54       40.98      1.88 o 
  -5  -4   5      512.84      522.48      6.17 o 
  -4  -4   5      576.15      575.73      6.86 o 
  -3  -4   5      684.81      677.21      6.99 o 
  -2  -4   5      844.15      814.08      6.69 o 
  -1  -4   5      787.59      759.84      6.30 o 
   0  -4   5       25.74       22.09      0.88 o 
   1  -4   5      175.02      176.17      2.75 o 
   2  -4   5      132.49      124.47      2.89 o 
   3  -4   5        0.51        0.22      0.40 o 
   4  -4   5       70.72       67.85      2.31 o 
   5  -4   5       13.68       14.18      1.32 o 
   6  -4   5       29.04       25.52      2.10 o 
   7  -4   5        3.85        0.77      1.11 o 
  -9  -3   5       37.82       31.38      2.57 o 
  -8  -3   5       21.28       23.95      3.54 o 
  -7  -3   5      421.74      451.06      7.28 o 
  -6  -3   5      192.69      196.12      4.07 o 
  -5  -3   5      578.92      579.47     12.25 o 
  -4  -3   5       52.80       52.74      1.51 o 
  -3  -3   5      444.11      429.32      5.67 o 
  -2  -3   5      424.05      426.67      4.29 o 
  -1  -3   5       27.13       24.68      0.73 o 
   0  -3   5      287.80      277.34      2.73 o 
   1  -3   5      129.93      116.16      2.22 o 
   2  -3   5      208.24      211.59      3.20 o 
   3  -3   5        0.83        1.05      0.39 o 
   4  -3   5       38.54       40.53      1.67 o 
   5  -3   5        0.53        0.61      0.59 o 
   6  -3   5        3.09        2.28      0.74 o 
   7  -3   5       34.88       31.97      1.78 o 
  -9  -2   5      132.43      138.36      5.54 o 
  -8  -2   5       20.46       23.34      2.64 o 
  -7  -2   5      127.15      130.38      3.16 o 
  -6  -2   5       21.11       21.12      1.54 o 
  -5  -2   5        0.68        0.02      0.42 o 
  -4  -2   5      190.52      187.27      2.57 o 
  -3  -2   5      346.76      341.33      3.57 o 
  -2  -2   5        1.98        2.14      0.44 o 
  -1  -2   5      224.51      209.73      2.19 o 
   0  -2   5      135.11      159.66      1.82 o 
   1  -2   5       17.59       25.11      1.04 o 
   2  -2   5       27.40       24.03      1.22 o 
   3  -2   5      204.16      217.99      3.08 o 
   4  -2   5        0.08        0.27      0.45 o 
   5  -2   5      308.89      302.91      5.05 o 
   6  -2   5        2.64        1.96      0.65 o 
   7  -2   5        6.80        6.21      0.92 o 
   8  -2   5        0.22        0.73      0.95 o 
  -8  -1   5        1.06        0.97      0.74 o 
  -7  -1   5       27.73       28.12      1.36 o 
  -6  -1   5        0.90        1.34      0.50 o 
  -5  -1   5       50.88       50.35      1.31 o 
  -4  -1   5       30.17       26.12      0.73 o 
  -3  -1   5        0.76        0.12      0.38 o 
  -2  -1   5       36.35       49.20      1.15 o 
  -1  -1   5      972.49     1085.33      8.35 o 
   0  -1   5       15.45        7.47      0.57 o 
   1  -1   5     2145.66     2293.77     16.42 o 
   2  -1   5      327.82      357.23      4.01 o 
   3  -1   5      779.68      767.04      7.95 o 
   4  -1   5        0.04        0.08      0.40 o 
   5  -1   5        0.32        0.27      0.43 o 
   6  -1   5        8.74       10.28      0.92 o 
   7  -1   5        0.01       -0.22      0.54 o 
   8  -1   5        5.59        6.49      1.35 o 
  -8   0   5        2.38        3.12      0.78 o 
  -7   0   5        3.45        3.35      0.71 o 
  -6   0   5        0.01        0.02      0.48 o 
  -5   0   5       77.21       80.71      1.98 o 
  -4   0   5      104.56      109.18      2.26 o 
  -3   0   5     1511.25     1589.04     15.24 o 
  -2   0   5      339.43      372.66      4.20 o 
  -1   0   5     1457.59     1552.84     11.46 o 
   0   0   5     1043.75     1078.87      7.64 o 
   1   0   5      180.29      202.56      2.22 o 
   2   0   5       20.86       21.48      0.78 o 
   3   0   5      135.48      129.90      2.06 o 
   4   0   5       71.59       73.58      1.87 o 
   5   0   5       84.29       89.37      2.34 o 
   6   0   5        0.06       -0.13      0.45 o 
   7   0   5       24.24       24.56      1.22 o 
   8   0   5        9.62        9.37      1.44 o 
  -8   1   5       11.20        9.50      1.20 o 
  -7   1   5       43.79       40.10      1.73 o 
  -6   1   5      135.52      131.52      3.05 o 
  -5   1   5      321.04      320.66      4.69 o 
  -4   1   5      260.77      265.65      4.02 o 
  -3   1   5       12.28       12.81      0.67 o 
  -2   1   5       84.27       82.16      1.69 o 
  -1   1   5       24.56       21.03      0.68 o 
   0   1   5      276.39      293.49      2.94 o 
   1   1   5      646.24      621.00      5.13 o 
   2   1   5        0.73        0.34      0.25 o 
   3   1   5      183.79      185.08      2.40 o 
   4   1   5      182.24      180.46      3.21 o 
   5   1   5        5.72        7.47      1.10 o 
   6   1   5       41.72       41.92      1.42 o 
   7   1   5       12.86       14.95      1.49 o 
   8   1   5        1.89        1.97      1.07 o 
  -8   2   5       35.24       37.62      2.08 o 
  -7   2   5       20.78       21.43      1.60 o 
  -6   2   5        7.94        7.93      0.87 o 
  -5   2   5       15.86       18.00      1.47 o 
  -4   2   5       35.10       38.40      1.42 o 
  -3   2   5        8.32        9.12      0.60 o 
  -2   2   5      266.09      264.52      3.45 o 
  -1   2   5      250.79      247.58      3.41 o 
   0   2   5      100.21      101.41      1.35 o 
   1   2   5       78.94       70.85      1.18 o 
   2   2   5      186.08      191.23      2.26 o 
   3   2   5      297.70      289.96      3.31 o 
   4   2   5        1.12        1.61      0.30 o 
   5   2   5       18.35       17.98      0.99 o 
   6   2   5       12.44       12.87      1.37 o 
   7   2   5       20.32       19.12      3.01 o 
   8   2   5       24.54       28.58      2.55 o 
  -7   3   5        0.17        0.45      0.77 o 
  -6   3   5       14.90       13.99      1.13 o 
  -5   3   5        3.29        2.84      0.65 o 
  -4   3   5       44.89       43.52      1.58 o 
  -3   3   5        0.38        0.27      0.31 o 
  -2   3   5        0.10        0.02      0.30 o 
  -1   3   5      363.02      347.72      3.66 o 
   0   3   5       41.59       40.02      0.86 o 
   1   3   5       40.59       37.21      0.81 o 
   2   3   5      100.64      104.13      1.56 o 
   3   3   5       31.15       26.32      0.94 o 
   4   3   5      179.44      174.64      2.52 o 
   5   3   5        2.14        2.76      0.52 o 
   6   3   5      125.15      134.89      3.32 o 
   7   3   5       14.48       14.41      1.14 o 
   8   3   5        3.28        2.78      1.07 o 
  -7   4   5        2.17        1.54      0.98 o 
  -6   4   5        0.40       -0.11      0.62 o 
  -5   4   5        5.07        5.01      0.85 o 
  -4   4   5       24.83       25.70      1.39 o 
  -3   4   5       22.62       22.90      0.99 o 
  -2   4   5       39.39       37.75      1.36 o 
  -1   4   5       97.33       88.82      1.78 o 
   0   4   5       21.11       23.91      0.86 o 
   1   4   5      108.48       99.74      1.43 o 
   2   4   5      251.18      258.78      3.19 o 
   3   4   5        7.93        6.59      0.53 o 
   4   4   5       20.77       25.19      0.95 o 
   5   4   5       15.61       17.03      2.42 o 
   6   4   5       20.17       19.77      1.39 o 
   7   4   5        1.88        3.28      0.79 o 
   8   4   5        4.32        3.90      0.85 o 
   9   4   5        1.88        3.33      1.14 o 
  -6   5   5        2.01        1.61      0.97 o 
  -5   5   5        2.71        1.24      0.71 o 
  -4   5   5        2.20        1.42      0.62 o 
  -3   5   5       40.29       40.78      1.32 o 
  -2   5   5        0.95        1.08      0.43 o 
  -1   5   5        9.50        8.90      0.74 o 
   0   5   5       48.72       46.50      1.21 o 
   1   5   5       21.87       20.94      1.02 o 
   2   5   5       23.77       24.58      1.57 o 
   3   5   5       64.19       63.01      1.85 o 
   4   5   5        2.09        2.24      0.54 o 
   5   5   5       30.92       33.59      1.20 o 
   6   5   5        3.24        4.73      0.92 o 
   7   5   5        0.47        0.89      0.72 o 
   8   5   5        5.29        5.31      1.32 o 
   9   5   5        4.26        2.36      1.26 o 
  -5   6   5        0.02       -0.08      0.72 o 
  -4   6   5        0.00        0.20      0.64 o 
  -3   6   5        7.57        8.21      0.79 o 
  -2   6   5       13.63       12.07      0.91 o 
  -1   6   5       94.60       93.19      2.06 o 
   0   6   5        1.37        0.95      0.56 o 
   1   6   5       59.18       60.90      1.66 o 
   2   6   5       82.36       73.01      2.16 o 
   3   6   5        1.12        0.53      0.50 o 
   4   6   5       40.13       40.68      1.66 o 
   5   6   5        6.99        8.01      1.85 o 
   6   6   5       35.86       36.15      2.16 o 
   7   6   5        0.31        0.63      0.83 o 
   8   6   5        0.89       -0.44      0.85 o 
   9   6   5        2.84        3.01      1.43 o 
  -5   7   5        4.13        4.26      1.25 o 
  -4   7   5       13.12       16.28      1.78 o 
  -3   7   5       14.54       14.41      1.05 o 
  -2   7   5       22.15       24.44      1.28 o 
  -1   7   5       10.65       10.05      1.11 o 
   0   7   5       56.60       56.12      2.42 o 
   1   7   5       60.95       54.23      1.95 o 
   2   7   5       11.82       12.41      1.87 o 
   3   7   5       20.21       18.40      1.57 o 
   4   7   5        3.20        6.19      1.21 o 
   5   7   5        1.68        0.27      0.56 o 
   6   7   5       42.90       46.30      2.41 o 
   7   7   5        0.48        0.15      0.87 o 
   8   7   5       15.14       15.01      2.26 o 
  -4   8   5        1.91        1.48      2.23 o 
  -3   8   5       28.03       29.02      2.60 o 
  -2   8   5        1.06        0.26      0.72 o 
  -1   8   5       20.57       19.62      1.50 o 
   0   8   5        2.56        1.65      1.12 o 
   1   8   5        0.41       -0.28      0.70 o 
   2   8   5       28.39       28.73      2.74 o 
   3   8   5       13.88       14.52      1.55 o 
   4   8   5       96.32      114.08      3.53 o 
   5   8   5       15.78       13.16      1.22 o 
   6   8   5        0.74        1.24      0.60 o 
   7   8   5        1.48        0.74      1.03 o 
   8   8   5       16.36       20.71      2.87 o 
  -2   9   5        3.50        5.49      1.25 o 
  -1   9   5        8.57        7.82      1.77 o 
   0   9   5       16.09       12.80      2.14 o 
   1   9   5       38.74       41.26      3.42 o 
   2   9   5        7.00        7.12      1.85 o 
   3   9   5        7.86        5.66      1.68 o 
   4   9   5       33.41       38.67      2.91 o 
   5   9   5        1.09        0.12      0.80 o 
   6   9   5       70.39       74.40      2.38 o 
   7   9   5        1.21        1.36      1.46 o 
   0  10   5        4.49        3.16      1.58 o 
   1  10   5        3.91        8.06      2.19 o 
   2  10   5       45.97       49.01      4.01 o 
   3  10   5       14.34       15.40      2.57 o 
   4  10   5       68.18       76.50      4.47 o 
   5  10   5       14.44       20.57      2.45 o 
  -4  -9   6       86.60       98.67      5.10 o 
  -3  -9   6        0.01        0.85      1.46 o 
  -2  -9   6       83.70      103.91      4.46 o 
  -1  -9   6        0.83        0.33      1.20 o 
   0  -9   6       12.31       17.36      2.23 o 
  -6  -8   6       41.34       49.53      2.31 o 
  -5  -8   6       16.83       14.50      1.66 o 
  -4  -8   6        8.73       10.37      2.06 o 
  -3  -8   6        1.79       -0.32      1.15 o 
  -2  -8   6        1.05        1.01      1.15 o 
  -1  -8   6        1.41        1.27      1.08 o 
   0  -8   6       42.96       44.97      2.92 o 
   1  -8   6        2.42        2.23      1.16 o 
   2  -8   6       32.83       37.63      2.44 o 
  -7  -7   6        0.18       -1.04      1.21 o 
  -6  -7   6        0.01        0.09      0.63 o 
  -5  -7   6       10.75       12.98      1.27 o 
  -4  -7   6        5.93        4.08      0.79 o 
  -3  -7   6       24.30       21.25      2.01 o 
  -2  -7   6       66.21       61.50      3.06 o 
  -1  -7   6       79.36       79.20      3.02 o 
   0  -7   6        1.42        1.39      0.98 o 
   1  -7   6        1.39        1.88      0.70 o 
   2  -7   6       96.14       90.12      4.96 o 
   3  -7   6       77.50       72.25      2.44 o 
   4  -7   6      179.19      187.29      5.84 o 
  -7  -6   6       15.54       17.83      2.60 o 
  -6  -6   6        0.09       -0.52      0.95 o 
  -5  -6   6       49.12       51.52      1.81 o 
  -4  -6   6        0.06        0.25      0.48 o 
  -3  -6   6       11.06        9.21      0.95 o 
  -2  -6   6      169.73      187.18      7.21 o 
  -1  -6   6      191.28      194.98      3.58 o 
   0  -6   6      299.48      312.88      5.70 o 
   1  -6   6      459.49      456.44      6.30 o 
   2  -6   6      503.25      527.70      6.96 o 
   3  -6   6      137.22      145.55      3.05 o 
   4  -6   6       70.89       76.03      2.91 o 
   5  -6   6       35.31       40.59      5.31 o 
  -8  -5   6        0.67        0.05      1.26 o 
  -7  -5   6        1.88        1.73      1.08 o 
  -6  -5   6        7.78        9.47      1.29 o 
  -5  -5   6      112.67      120.48      2.58 o 
  -4  -5   6      116.40      116.93      2.44 o 
  -3  -5   6      591.57      600.17      9.01 o 
  -2  -5   6      252.44      249.10      5.02 o 
  -1  -5   6      746.59      731.27      8.49 o 
   0  -5   6      591.48      611.18      7.50 o 
   1  -5   6      126.81      126.29      2.50 o 
   2  -5   6        0.10        0.14      0.47 o 
   3  -5   6        0.01       -0.19      0.51 o 
   4  -5   6        1.13        1.91      0.49 o 
   5  -5   6       29.02       31.33      2.47 o 
   6  -5   6        0.10       -0.55      1.03 o 
  -8  -4   6        0.06       -0.12      1.21 o 
  -7  -4   6      123.58      125.59      3.53 o 
  -6  -4   6       33.66       35.30      2.36 o 
  -5  -4   6      241.99      242.34      3.72 o 
  -4  -4   6      235.33      234.72      3.37 o 
  -3  -4   6      336.27      316.50      4.15 o 
  -2  -4   6      421.26      419.50      5.02 o 
  -1  -4   6       17.39       18.81      0.99 o 
   0  -4   6        5.50        4.69      0.61 o 
   1  -4   6      143.82      142.91      2.55 o 
   2  -4   6       70.04       64.89      2.94 o 
   3  -4   6       57.41       60.38      1.70 o 
   4  -4   6       28.56       26.69      1.02 o 
   5  -4   6        1.03        0.85      0.71 o 
   6  -4   6       16.76       17.70      1.63 o 
  -8  -3   6       56.01       55.51      2.92 o 
  -7  -3   6       49.63       52.28      3.44 o 
  -6  -3   6      241.17      240.29      6.87 o 
  -5  -3   6       68.83       65.80      1.38 o 
  -4  -3   6      318.09      318.69      3.66 o 
  -3  -3   6      156.30      150.53      2.51 o 
  -2  -3   6       75.04       76.09      1.85 o 
  -1  -3   6       11.94        9.89      0.66 o 
   0  -3   6      371.08      369.04      4.03 o 
   1  -3   6        5.50        4.45      0.56 o 
   2  -3   6       69.94       72.38      1.69 o 
   3  -3   6       12.88       11.84      1.48 o 
   4  -3   6       28.60       29.71      0.98 o 
   5  -3   6       30.37       32.96      1.82 o 
   6  -3   6       10.90        9.86      1.19 o 
   7  -3   6        7.39       13.21      2.96 o 
  -8  -2   6      102.96      108.20      5.38 o 
  -7  -2   6       27.69       28.66      1.67 o 
  -6  -2   6      140.17      143.22      2.90 o 
  -5  -2   6       10.97       10.91      0.84 o 
  -4  -2   6       43.48       43.63      1.25 o 
  -3  -2   6      154.86      146.07      2.40 o 
  -2  -2   6       76.71       80.14      1.71 o 
  -1  -2   6       26.13       26.66      1.12 o 
   0  -2   6        8.05       10.96      0.57 o 
   1  -2   6       18.13       18.89      0.81 o 
   2  -2   6       36.89       39.47      1.20 o 
   3  -2   6       13.37       12.96      0.95 o 
   4  -2   6      218.76      213.13      2.95 o 
   5  -2   6       12.47       10.54      1.08 o 
   6  -2   6       18.08       17.18      1.37 o 
   7  -2   6        1.06        1.93      0.82 o 
   8  -2   6        1.34        1.31      1.08 o 
  -8  -1   6       13.40       11.82      1.59 o 
  -7  -1   6        1.03        0.40      0.89 o 
  -6  -1   6        8.10        7.04      1.18 o 
  -5  -1   6       45.16       43.33      1.58 o 
  -4  -1   6        1.39        0.67      0.36 o 
  -3  -1   6       35.04       34.24      1.12 o 
  -2  -1   6        9.72        8.05      0.64 o 
  -1  -1   6       34.81       36.58      1.01 o 
   0  -1   6      369.87      393.31      3.51 o 
   1  -1   6      175.34      174.86      2.34 o 
   2  -1   6      135.32      131.04      2.18 o 
   3  -1   6      126.16      123.49      2.07 o 
   4  -1   6       19.15       16.37      0.68 o 
   5  -1   6        2.75        1.68      0.58 o 
   6  -1   6       30.74       30.85      1.56 o 
   7  -1   6        0.01        0.31      0.66 o 
   8  -1   6        3.04        1.92      1.03 o 
  -8   0   6        7.47        9.61      1.46 o 
  -7   0   6        0.90        0.56      0.72 o 
  -6   0   6        1.07        1.88      0.64 o 
  -5   0   6       55.53       53.76      1.78 o 
  -4   0   6        3.05        4.31      0.47 o 
  -3   0   6       94.43       90.87      2.18 o 
  -2   0   6       74.52       77.47      1.62 o 
  -1   0   6      180.75      168.74      2.26 o 
   0   0   6      101.05      100.77      1.42 o 
   1   0   6       10.50       11.00      0.62 o 
   2   0   6      103.76       89.21      1.71 o 
   3   0   6      207.44      188.64      2.66 o 
   4   0   6       66.66       66.74      1.44 o 
   5   0   6       54.27       57.01      1.88 o 
   6   0   6        0.42        0.57      0.53 o 
   7   0   6       59.42       70.04      2.20 o 
   8   0   6       13.40       13.78      1.47 o 
  -8   1   6        4.25        6.50      1.18 o 
  -7   1   6        3.51        2.96      0.84 o 
  -6   1   6        0.13       -0.52      0.52 o 
  -5   1   6        5.03        3.59      0.70 o 
  -4   1   6        3.05        2.86      0.41 o 
  -3   1   6       22.02       23.65      0.96 o 
  -2   1   6       84.27       89.17      1.76 o 
  -1   1   6      336.38      319.50      3.48 o 
   0   1   6        6.52        6.54      0.46 o 
   1   1   6      518.31      493.01      4.45 o 
   2   1   6        0.01        0.59      0.43 o 
   3   1   6      233.79      242.38      3.11 o 
   4   1   6      222.39      223.04      2.83 o 
   5   1   6       52.14       59.52      3.08 o 
   6   1   6       58.99       63.09      1.97 o 
   7   1   6       31.13       33.04      1.55 o 
   8   1   6        2.18        1.14      0.78 o 
  -7   2   6        2.62        2.35      0.93 o 
  -6   2   6        0.13       -0.29      0.59 o 
  -5   2   6       45.07       49.52      1.99 o 
  -4   2   6        3.57        2.68      0.42 o 
  -3   2   6       70.26       69.82      1.57 o 
  -2   2   6       97.34       96.80      2.05 o 
  -1   2   6      188.96      180.90      2.41 o 
   0   2   6      101.22       86.36      1.32 o 
   1   2   6       35.84       34.65      0.98 o 
   2   2   6      425.08      419.99      8.45 o 
   3   2   6       46.27       44.36      1.58 o 
   4   2   6       24.27       25.22      0.79 o 
   5   2   6      139.23      142.61      3.05 o 
   6   2   6       32.21       35.64      1.55 o 
   7   2   6        4.21        3.15      0.84 o 
   8   2   6       15.57       15.87      1.38 o 
  -7   3   6        1.88        3.15      1.02 o 
  -6   3   6        3.92        3.65      0.81 o 
  -5   3   6        0.11        0.55      0.57 o 
  -4   3   6       27.42       26.30      0.94 o 
  -3   3   6       13.39       13.85      0.84 o 
  -2   3   6       32.67       30.72      1.13 o 
  -1   3   6       36.19       35.91      1.82 o 
   0   3   6        0.26        0.67      0.32 o 
   1   3   6       66.07       62.30      1.31 o 
   2   3   6      614.14      614.78      6.30 o 
   3   3   6       26.15       25.37      1.10 o 
   4   3   6      118.52      123.47      2.64 o 
   5   3   6        8.34        9.84      1.00 o 
   6   3   6       52.79       52.96      2.19 o 
   7   3   6       24.54       25.07      1.62 o 
   8   3   6        5.72        5.22      1.05 o 
   9   3   6        2.30        3.50      1.31 o 
  -6   4   6        2.02        2.61      0.85 o 
  -5   4   6        2.69        1.30      0.69 o 
  -4   4   6        0.05       -0.06      0.37 o 
  -3   4   6        5.76        6.30      0.67 o 
  -2   4   6       60.64       61.67      1.76 o 
  -1   4   6       15.80       16.47      1.08 o 
   0   4   6      305.22      330.01      3.73 o 
   1   4   6        8.09        9.55      0.85 o 
   2   4   6       12.57       14.00      0.92 o 
   3   4   6       72.11       74.05      2.21 o 
   4   4   6        2.79        3.08      0.51 o 
   5   4   6       64.12       57.62      2.13 o 
   6   4   6       17.84       22.30      1.62 o 
   7   4   6       13.85       12.28      1.43 o 
   8   4   6        3.68        4.38      1.07 o 
   9   4   6       38.50       55.64      3.23 o 
  -6   5   6        0.06        0.48      0.95 o 
  -5   5   6        0.17       -0.24      0.66 o 
  -4   5   6        2.30        1.92      0.60 o 
  -3   5   6       16.27       17.68      1.02 o 
  -2   5   6        9.13       10.04      0.86 o 
  -1   5   6        0.25       -0.40      0.40 o 
   0   5   6       12.07       12.44      1.11 o 
   1   5   6       30.47       32.34      4.77 o 
   2   5   6       25.37       25.78      1.19 o 
   3   5   6        7.82        7.95      0.67 o 
   4   5   6       16.80       20.01      1.27 o 
   5   5   6      238.55      212.83      3.99 o 
   6   5   6        7.18        8.79      1.23 o 
   7   5   6       96.21       96.79      3.32 o 
   8   5   6        6.58        6.31      1.53 o 
  -5   6   6        0.00       -0.40      1.09 o 
  -4   6   6        0.29        0.63      0.46 o 
  -3   6   6        3.21        3.20      0.66 o 
  -2   6   6        1.09        1.31      0.55 o 
  -1   6   6        0.99        0.60      0.54 o 
   0   6   6        0.27       -0.55      0.55 o 
   1   6   6      141.56      137.85      3.10 o 
   2   6   6       45.70       38.38      1.65 o 
   3   6   6      250.32      225.28      4.50 o 
   4   6   6       63.38       67.32      2.31 o 
   5   6   6       36.20       32.68      1.54 o 
   6   6   6       27.03       24.26      1.98 o 
   7   6   6        0.11        0.01      0.82 o 
   8   6   6       14.85       19.67      2.48 o 
  -4   7   6        3.08        1.52      0.93 o 
  -3   7   6        4.31        3.93      0.74 o 
  -2   7   6       23.29       26.83      1.90 o 
  -1   7   6       62.44       71.06      2.56 o 
   0   7   6       61.06       62.65      2.72 o 
   1   7   6       42.98       31.50      1.65 o 
   2   7   6       14.87       18.00      2.28 o 
   3   7   6        0.43        0.73      0.74 o 
   4   7   6       11.64       10.13      1.11 o 
   5   7   6       26.61       28.99      1.55 o 
   6   7   6        0.50        0.35      0.50 o 
   7   7   6       19.54       20.67      2.05 o 
   8   7   6       12.22       13.67      2.36 o 
  -3   8   6       14.79       14.46      1.28 o 
  -2   8   6        3.10        4.23      0.96 o 
  -1   8   6        8.77        5.72      3.25 o 
   0   8   6        1.35       -0.10      1.00 o 
   1   8   6        3.12        5.01      1.16 o 
   2   8   6        0.03       -0.90      1.00 o 
   3   8   6       14.52       14.04      2.14 o 
   4   8   6        8.22        9.33      1.37 o 
   5   8   6        0.77        0.87      0.72 o 
   6   8   6       18.09       20.32      1.27 o 
   7   8   6       10.81       16.13      2.62 o 
  -1   9   6        0.26       -0.49      1.14 o 
   0   9   6        0.39        0.80      1.31 o 
   1   9   6        0.03        0.24      1.31 o 
   2   9   6        0.52        0.68      1.38 o 
   3   9   6       12.94       11.29      2.11 o 
   4   9   6        2.14        3.98      1.53 o 
   5   9   6        2.92        3.41      1.13 o 
   6   9   6       11.90       19.15      2.10 o 
   1  10   6        0.24        0.24      1.36 o 
   2  10   6        4.15        4.86      1.92 o 
   3  10   6        3.77        4.57      1.85 o 
   4  10   6       19.13       30.55      3.21 o 
  -5  -8   7      150.45      168.45      4.04 o 
  -4  -8   7       19.96       23.34      2.87 o 
  -3  -8   7       71.32       73.75      3.60 o 
  -2  -8   7       77.58       92.45      4.10 o 
  -1  -8   7       20.88       21.94      2.41 o 
   0  -8   7       11.12       10.16      1.79 o 
   1  -8   7        6.28        4.80      1.47 o 
  -6  -7   7       56.73       63.32      1.98 o 
  -5  -7   7        0.01       -0.62      0.62 o 
  -4  -7   7       56.03       62.35      2.50 o 
  -3  -7   7        0.09        0.29      0.99 o 
  -2  -7   7        1.54        1.77      1.10 o 
  -1  -7   7        0.73        0.55      0.87 o 
   0  -7   7        3.25        4.09      1.76 o 
   1  -7   7        0.01        1.30      0.87 o 
   2  -7   7       25.13       29.96      1.74 o 
   3  -7   7        0.00       -0.44      0.74 o 
  -7  -6   7        8.90        8.45      1.48 o 
  -6  -6   7        0.21        0.09      0.49 o 
  -5  -6   7        1.42        1.89      0.62 o 
  -4  -6   7       31.78       29.35      1.78 o 
  -3  -6   7        4.12        4.64      0.94 o 
  -2  -6   7      100.71      108.86      4.03 o 
  -1  -6   7       73.87       75.60      3.84 o 
   0  -6   7       29.91       31.70      3.23 o 
   1  -6   7       19.05       18.29      1.32 o 
   2  -6   7       14.46       15.86      1.29 o 
   3  -6   7        0.96        0.49      0.63 o 
   4  -6   7        7.54        6.29      1.32 o 
  -7  -5   7       21.72       21.74      2.65 o 
  -6  -5   7       38.99       39.59      1.89 o 
  -5  -5   7       77.30       77.26      1.94 o 
  -4  -5   7       16.85       20.87      1.40 o 
  -3  -5   7      195.82      196.50      4.81 o 
  -2  -5   7       59.76       64.27      2.30 o 
  -1  -5   7        0.82       -0.21      0.56 o 
   0  -5   7      103.16      100.52      2.95 o 
   1  -5   7       16.73       15.79      1.20 o 
   2  -5   7       44.00       45.94      1.66 o 
   3  -5   7        6.79        6.76      0.80 o 
   4  -5   7        5.88        5.66      0.71 o 
   5  -5   7       21.68       22.05      2.24 o 
  -7  -4   7       38.61       37.75      1.84 o 
  -6  -4   7       44.82       39.45      2.04 o 
  -5  -4   7        8.59        9.18      0.88 o 
  -4  -4   7      179.70      181.95      3.43 o 
  -3  -4   7      102.01       99.65      2.19 o 
  -2  -4   7       49.03       44.21      1.61 o 
  -1  -4   7      136.91      137.92      2.87 o 
   0  -4   7       11.78        9.07      0.92 o 
   1  -4   7      141.95      134.01      2.85 o 
   2  -4   7       38.27       41.49      1.47 o 
   3  -4   7       65.82       64.53      1.75 o 
   4  -4   7        3.46        2.89      0.79 o 
   5  -4   7        6.36        5.50      1.09 o 
   6  -4   7        1.75        1.95      2.15 o 
  -8  -3   7       38.59       38.01      2.75 o 
  -7  -3   7       26.60       25.54      2.36 o 
  -6  -3   7       22.52       21.25      1.72 o 
  -5  -3   7      108.91      107.83      4.47 o 
  -4  -3   7       12.76       16.61      1.00 o 
  -3  -3   7      147.57      143.84      2.60 o 
  -2  -3   7       90.45       92.47      2.62 o 
  -1  -3   7       73.73       66.26      1.64 o 
   0  -3   7      278.90      276.71      3.75 o 
   1  -3   7        4.76        5.32      0.66 o 
   2  -3   7        8.92        9.21      0.78 o 
   3  -3   7      124.83      123.48      2.38 o 
   4  -3   7        0.53        0.40      0.59 o 
   5  -3   7       18.66       19.85      1.57 o 
   6  -3   7        0.01        0.05      0.78 o 
   7  -3   7        8.50        7.99      3.34 o 
  -8  -2   7        0.23        0.52      1.08 o 
  -7  -2   7       10.66       12.75      1.43 o 
  -6  -2   7       40.79       40.64      2.30 o 
  -5  -2   7       10.07        9.66      0.78 o 
  -4  -2   7       98.81       92.76      1.98 o 
  -3  -2   7       43.31       46.68      1.42 o 
  -2  -2   7       12.36       13.23      0.89 o 
  -1  -2   7      118.91      122.18      2.49 o 
   0  -2   7      375.69      361.32      4.37 o 
   1  -2   7      230.16      235.11      3.85 o 
   2  -2   7        7.64        6.35      0.69 o 
   3  -2   7       33.21       34.31      1.23 o 
   4  -2   7       33.48       34.86      1.14 o 
   5  -2   7        0.00        0.20      0.60 o 
   6  -2   7       11.60       13.18      1.37 o 
   7  -2   7        4.61        2.59      1.14 o 
  -8  -1   7        6.84        7.82      1.53 o 
  -7  -1   7        1.91        2.01      0.88 o 
  -6  -1   7        0.00       -0.06      0.59 o 
  -5  -1   7       50.24       50.81      1.87 o 
  -4  -1   7      114.62      116.81      2.19 o 
  -3  -1   7        1.86        2.17      0.50 o 
  -2  -1   7      400.17      372.13      4.58 o 
  -1  -1   7       67.55       76.27      1.58 o 
   0  -1   7        0.15       -0.02      0.32 o 
   1  -1   7       15.48       16.38      1.43 o 
   2  -1   7       22.97       19.37      0.97 o 
   3  -1   7       71.78       69.49      2.40 o 
   4  -1   7        6.18        7.01      0.60 o 
   5  -1   7        2.37        2.59      0.70 o 
   6  -1   7        1.58        1.08      0.70 o 
   7  -1   7        9.00        9.47      1.35 o 
   8  -1   7       22.28       20.81      3.50 o 
  -7   0   7        0.35       -0.03      0.74 o 
  -6   0   7       34.61       38.24      2.51 o 
  -5   0   7       22.17       21.21      1.49 o 
  -4   0   7       20.46       18.84      0.94 o 
  -3   0   7        7.47        6.50      0.84 o 
  -2   0   7       93.80       92.12      1.93 o 
  -1   0   7       88.12       83.28      1.62 o 
   0   0   7       58.67       64.56      1.34 o 
   1   0   7        0.01        0.05      0.32 o 
   2   0   7       54.15       51.70      1.57 o 
   3   0   7      129.02      129.76      2.27 o 
   4   0   7        4.10        4.07      0.51 o 
   5   0   7       84.62       89.51      2.32 o 
   6   0   7      113.56      122.24      3.13 o 
   7   0   7       40.10       39.48      2.03 o 
   8   0   7       73.93       75.85      5.10 o 
  -7   1   7        3.39        3.62      1.06 o 
  -6   1   7        7.49        7.64      1.25 o 
  -5   1   7        9.54       11.60      1.10 o 
  -4   1   7      109.30      105.17      2.02 o 
  -3   1   7        0.02        0.37      0.39 o 
  -2   1   7       17.81       20.57      0.99 o 
  -1   1   7      292.99      289.36      3.42 o 
   0   1   7       28.92       29.26      0.92 o 
   1   1   7      369.56      368.10      4.51 o 
   2   1   7        1.31        1.31      0.41 o 
   3   1   7      158.31      156.82      3.04 o 
   4   1   7      209.67      211.74      2.96 o 
   5   1   7       62.10       64.25      2.77 o 
   6   1   7       73.78       71.04      4.02 o 
   7   1   7        0.03        0.95      0.71 o 
   8   1   7       10.74       10.54      1.82 o 
  -7   2   7        8.23       10.08      1.42 o 
  -6   2   7        7.55        7.38      1.03 o 
  -5   2   7       16.38       13.73      1.20 o 
  -4   2   7       48.62       43.93      1.31 o 
  -3   2   7      151.94      144.54      2.53 o 
  -2   2   7      108.75      110.75      2.58 o 
  -1   2   7       61.48       59.65      1.65 o 
   0   2   7       73.72       70.94      2.21 o 
   1   2   7       28.42       25.18      1.17 o 
   2   2   7      355.46      338.87      4.18 o 
   3   2   7        1.08        0.75      0.42 o 
   4   2   7      196.69      192.88      3.05 o 
   5   2   7       22.41       23.49      1.42 o 
   6   2   7       37.91       40.35      1.81 o 
   7   2   7        2.43        2.10      0.92 o 
   8   2   7        0.05       -1.00      1.00 o 
  -6   3   7       32.45       32.29      1.81 o 
  -5   3   7        6.82        5.90      0.89 o 
  -4   3   7        0.04        0.20      0.41 o 
  -3   3   7        0.14       -0.05      0.41 o 
  -2   3   7      305.10      302.09      4.09 o 
  -1   3   7        0.09        0.01      0.46 o 
   0   3   7      644.53      640.26      6.59 o 
   1   3   7        5.79        6.89      0.65 o 
   2   3   7      502.46      480.63      6.01 o 
   3   3   7       14.07       11.97      0.88 o 
   4   3   7       18.15       18.72      0.83 o 
   5   3   7       64.06       66.42      1.43 o 
   6   3   7        3.28        1.51      1.02 o 
   7   3   7       11.33        9.01      1.70 o 
   8   3   7        1.42        0.44      1.09 o 
  -6   4   7       34.43       30.03      3.18 o 
  -5   4   7        3.79        3.35      0.89 o 
  -4   4   7      280.02      289.55      3.96 o 
  -3   4   7       12.03       11.36      1.02 o 
  -2   4   7      433.21      425.23      5.26 o 
  -1   4   7       74.96       70.58      1.79 o 
   0   4   7      143.29      144.56      2.50 o 
   1   4   7      190.13      183.59      3.09 o 
   2   4   7       81.81       73.96      2.06 o 
   3   4   7      100.17       97.81      2.20 o 
   4   4   7       58.32       57.14      1.39 o 
   5   4   7       37.61       35.84      1.35 o 
   6   4   7       39.65       37.85      2.84 o 
   7   4   7       61.23       63.46      2.77 o 
   8   4   7        2.81        4.59      1.46 o 
  -5   5   7       24.91       25.60      1.81 o 
  -4   5   7       68.70       66.93      1.73 o 
  -3   5   7       81.86       80.89      2.03 o 
  -2   5   7        6.80        7.06      0.80 o 
  -1   5   7       43.38       44.29      2.37 o 
   0   5   7      216.68      214.97      5.10 o 
   1   5   7        7.62        8.47      0.99 o 
   2   5   7       97.30       89.84      2.45 o 
   3   5   7       10.12        6.53      0.67 o 
   4   5   7       62.25       62.55      3.09 o 
   5   5   7       32.87       26.46      1.33 o 
   6   5   7        8.28        6.24      1.20 o 
   7   5   7       13.23        9.04      1.61 o 
   8   5   7       17.46       15.66      2.26 o 
  -4   6   7       19.60       21.32      1.55 o 
  -3   6   7        1.71        1.33      0.64 o 
  -2   6   7       65.14       66.12      2.09 o 
  -1   6   7        1.39        1.46      0.69 o 
   0   6   7       14.73       14.70      1.59 o 
   1   6   7        4.35        2.49      0.75 o 
   2   6   7        0.82        0.05      0.67 o 
   3   6   7       83.39       57.11      1.95 o 
   4   6   7      120.58      112.58      2.92 o 
   5   6   7       72.55       56.80      4.81 o 
   6   6   7       40.24       33.44      2.38 o 
   7   6   7        3.66        3.83      1.22 o 
   8   6   7        4.68        4.18      1.68 o 
  -3   7   7        2.08        2.30      0.79 o 
  -2   7   7        0.98        0.63      0.75 o 
  -1   7   7       46.78       37.39      3.82 o 
   0   7   7       26.16       21.68      1.93 o 
   1   7   7      225.85      189.26      4.81 o 
   2   7   7       73.46       68.60      3.93 o 
   3   7   7      102.41       90.89      4.02 o 
   4   7   7        6.97        4.79      1.34 o 
   5   7   7        0.57        0.66      0.68 o 
   6   7   7        0.13       -0.28      0.59 o 
   7   7   7        0.03        2.77      1.36 o 
  -2   8   7        2.68        2.60      1.14 o 
  -1   8   7      117.47      118.19      4.12 o 
   0   8   7        2.19        3.79      1.51 o 
   1   8   7        9.88        9.23      2.04 o 
   2   8   7        1.82        0.27      1.24 o 
   3   8   7       11.76        8.89      1.82 o 
   4   8   7        8.10        5.92      2.71 o 
   5   8   7       10.73       10.89      1.82 o 
   6   8   7        3.04        3.73      0.85 o 
   0   9   7        0.22       -0.44      1.24 o 
   1   9   7       24.62       26.03      3.08 o 
   2   9   7        0.04       -0.70      1.24 o 
   3   9   7       16.17       17.68      2.60 o 
   4   9   7        7.86        4.23      1.70 o 
   5   9   7        3.93        6.07      1.25 o 
  -3  -8   8       31.27       35.53      2.90 o 
  -2  -8   8       15.08       15.28      2.17 o 
  -1  -8   8       22.29       20.40      2.47 o 
   0  -8   8        1.10        0.56      2.04 o 
  -5  -7   8        1.69        2.43      1.02 o 
  -4  -7   8       17.03       12.10      1.80 o 
  -3  -7   8        0.01       -0.26      1.06 o 
  -2  -7   8        1.07       -0.03      1.08 o 
  -1  -7   8       28.93       25.53      2.48 o 
   0  -7   8       10.90       10.77      1.79 o 
   1  -7   8       32.24       30.61      2.11 o 
   2  -7   8        1.68        1.23      1.00 o 
  -6  -6   8        2.69        2.12      0.78 o 
  -5  -6   8        0.29       -0.13      0.77 o 
  -4  -6   8       20.72       20.88      1.65 o 
  -3  -6   8       35.36       34.93      4.25 o 
  -2  -6   8        0.24        1.25      0.95 o 
  -1  -6   8        0.18       -0.11      0.75 o 
   0  -6   8       23.19       25.30      1.85 o 
   1  -6   8       34.29       31.59      2.03 o 
   2  -6   8        1.57        1.85      0.77 o 
   3  -6   8       32.04       32.13      1.72 o 
  -6  -5   8        6.12        5.86      1.90 o 
  -5  -5   8        0.86        1.23      0.66 o 
  -4  -5   8        2.76        2.89      0.84 o 
  -3  -5   8       91.34       95.38      2.94 o 
  -2  -5   8        6.26        7.70      1.09 o 
  -1  -5   8       80.69       80.72      3.35 o 
   0  -5   8       74.75       66.48      3.21 o 
   1  -5   8       12.92       11.16      1.49 o 
   2  -5   8       16.88       14.93      1.26 o 
   3  -5   8        2.25        0.93      0.62 o 
   4  -5   8       38.42       38.69      1.49 o 
  -7  -4   8        0.46        0.23      1.09 o 
  -6  -4   8       40.12       42.65      2.41 o 
  -5  -4   8       49.54       47.57      3.15 o 
  -4  -4   8       58.61       58.83      2.03 o 
  -3  -4   8        2.27        3.04      0.70 o 
  -2  -4   8       58.44       53.18      2.18 o 
  -1  -4   8       22.75       24.90      1.43 o 
   0  -4   8       16.24       13.58      1.33 o 
   1  -4   8       81.68       77.52      3.84 o 
   2  -4   8       22.09       20.69      1.36 o 
   3  -4   8       19.21       19.53      1.21 o 
   4  -4   8        9.24        9.13      0.84 o 
   5  -4   8       10.36        9.37      1.96 o 
  -7  -3   8        0.27        0.27      1.00 o 
  -6  -3   8        2.05        1.13      0.81 o 
  -5  -3   8       38.99       44.94      1.64 o 
  -4  -3   8        0.26        0.60      0.53 o 
  -3  -3   8       30.45       31.71      1.38 o 
  -2  -3   8        1.71        3.00      0.64 o 
  -1  -3   8       54.08       47.56      2.28 o 
   0  -3   8       16.58       20.60      1.32 o 
   1  -3   8       54.34       49.77      1.78 o 
   2  -3   8       35.46       32.99      1.39 o 
   3  -3   8      188.97      183.09      3.16 o 
   4  -3   8        0.13        0.33      0.48 o 
   5  -3   8       46.35       51.46      2.70 o 
   6  -3   8        2.34        2.22      1.15 o 
  -7  -2   8        3.02        3.93      1.37 o 
  -6  -2   8        3.05        3.03      0.99 o 
  -5  -2   8        0.25        0.15      0.45 o 
  -4  -2   8        4.91        5.34      0.70 o 
  -3  -2   8       21.95       25.10      1.23 o 
  -2  -2   8        2.59        4.42      0.71 o 
  -1  -2   8      440.94      415.76      9.24 o 
   0  -2   8       36.79       35.34      1.53 o 
   1  -2   8      269.36      240.76      3.99 o 
   2  -2   8       58.69       52.55      1.59 o 
   3  -2   8       28.93       32.00      1.68 o 
   4  -2   8       42.39       42.84      1.82 o 
   5  -2   8        1.54        1.60      0.72 o 
   6  -2   8        4.43        4.59      0.98 o 
   7  -2   8       26.84       33.46      4.52 o 
  -7  -1   8        4.77        5.00      1.44 o 
  -6  -1   8        2.20        1.95      0.79 o 
  -5  -1   8       48.85       47.73      1.32 o 
  -4  -1   8       50.49       49.17      1.53 o 
  -3  -1   8      159.27      141.91      2.65 o 
  -2  -1   8      176.62      175.37      2.99 o 
  -1  -1   8       18.33       12.78      1.05 o 
   0  -1   8       57.30       48.08      1.65 o 
   1  -1   8        9.42       10.31      0.84 o 
   2  -1   8       36.18       36.31      1.54 o 
   3  -1   8       66.50       66.42      1.73 o 
   4  -1   8       28.67       31.64      1.59 o 
   5  -1   8      120.75      120.87      3.18 o 
   6  -1   8        0.59        1.33      0.81 o 
   7  -1   8        1.78        2.00      1.42 o 
  -7   0   8        5.27        6.00      1.25 o 
  -6   0   8       30.79       33.91      1.86 o 
  -5   0   8        2.84        2.20      0.75 o 
  -4   0   8       27.73       31.45      1.81 o 
  -3   0   8        1.13        1.02      0.49 o 
  -2   0   8        1.42        2.01      0.52 o 
  -1   0   8       41.72       45.45      1.76 o 
   0   0   8       37.50       37.36      2.01 o 
   1   0   8       76.83       71.58      2.75 o 
   2   0   8      311.01      318.08      4.24 o 
   3   0   8       35.96       33.81      1.28 o 
   4   0   8       24.35       22.46      1.10 o 
   5   0   8       12.69       12.41      1.26 o 
   6   0   8      218.57      217.40      4.68 o 
   7   0   8       15.92       13.43      1.71 o 
  -7   1   8        1.32        0.87      1.01 o 
  -6   1   8        0.04        0.07      0.75 o 
  -5   1   8        5.00        4.07      0.88 o 
  -4   1   8       19.14       18.23      1.03 o 
  -3   1   8        2.33        1.10      0.47 o 
  -2   1   8      101.31      103.73      3.05 o 
  -1   1   8        2.23        1.20      0.54 o 
   0   1   8       68.72       69.80      1.94 o 
   1   1   8        0.07        0.28      0.43 o 
   2   1   8      716.27      699.52      7.44 o 
   3   1   8       22.11       21.08      1.18 o 
   4   1   8      981.52      958.67     10.34 o 
   5   1   8       34.46       33.01      1.81 o 
   6   1   8      486.49      507.35     11.02 o 
   7   1   8        4.66        6.51      1.79 o 
  -6   2   8        3.18        3.28      1.17 o 
  -5   2   8        0.07       -0.07      0.64 o 
  -4   2   8        3.07        2.66      0.71 o 
  -3   2   8        2.15        1.57      0.54 o 
  -2   2   8      106.75      113.10      2.35 o 
  -1   2   8       51.67       52.38      2.07 o 
   0   2   8     1639.17     1594.51     16.02 o 
   1   2   8        0.77        0.56      0.45 o 
   2   2   8     1665.25     1647.84     15.14 o 
   3   2   8        0.99        0.82      0.51 o 
   4   2   8      570.30      588.12      7.06 o 
   5   2   8       16.01       15.80      1.35 o 
   6   2   8        0.05       -0.65      0.65 o 
   7   2   8        6.86        5.46      1.25 o 
   8   2   8       12.52       16.37      2.40 o 
  -6   3   8        6.25        6.57      1.27 o 
  -5   3   8       10.02        8.75      1.18 o 
  -4   3   8      161.54      168.52      2.91 o 
  -3   3   8       90.11       90.28      2.17 o 
  -2   3   8      979.88     1006.96     10.27 o 
  -1   3   8        2.77        2.22      0.63 o 
   0   3   8      899.03      895.14     10.00 o 
   1   3   8        4.97        6.52      0.81 o 
   2   3   8       80.16       80.91      2.10 o 
   3   3   8        3.53        2.80      0.64 o 
   4   3   8       98.49      100.47      2.26 o 
   5   3   8       12.69       10.20      0.77 o 
   6   3   8       19.36       19.77      2.14 o 
   7   3   8       10.94       13.11      1.68 o 
   8   3   8        0.03       -0.22      1.29 o 
  -5   4   8       15.36       16.25      1.56 o 
  -4   4   8      328.05      335.79      4.59 o 
  -3   4   8        2.72        2.28      0.64 o 
  -2   4   8      202.36      201.60      3.40 o 
  -1   4   8        4.14        3.53      0.71 o 
   0   4   8        1.50        2.39      0.82 o 
   1   4   8       54.90       54.31      1.98 o 
   2   4   8       36.23       40.06      1.72 o 
   3   4   8       80.08       77.92      2.10 o 
   4   4   8        3.87        4.29      0.57 o 
   5   4   8       27.84       32.82      1.45 o 
   6   4   8       17.79       16.73      1.80 o 
   7   4   8        5.65        6.55      2.57 o 
   8   4   8       15.41       16.56      2.48 o 
  -5   5   8        3.62        4.23      1.70 o 
  -4   5   8       45.14       42.52      1.58 o 
  -3   5   8        9.39        9.65      1.23 o 
  -2   5   8        0.33        0.25      0.55 o 
  -1   5   8       35.83       37.28      3.12 o 
   0   5   8        4.75        4.15      1.05 o 
   1   5   8       16.23       15.75      1.34 o 
   2   5   8       33.30       35.30      2.13 o 
   3   5   8        2.22        1.73      0.67 o 
   4   5   8       39.42       34.54      1.62 o 
   5   5   8        9.65        7.19      0.91 o 
   6   5   8        4.27        3.23      1.78 o 
   7   5   8       31.54       26.42      2.87 o 
  -4   6   8        0.58        1.00      0.67 o 
  -3   6   8        0.55        0.75      1.12 o 
  -2   6   8        2.02        1.69      0.73 o 
  -1   6   8        0.19        1.48      0.95 o 
   0   6   8        4.44        6.84      1.29 o 
   1   6   8        5.32        5.51      0.96 o 
   2   6   8        0.54        0.36      0.84 o 
   3   6   8       37.49       35.31      1.69 o 
   4   6   8       28.97       28.99      1.88 o 
   5   6   8       10.68       10.01      1.53 o 
   6   6   8       20.18       21.37      2.15 o 
   7   6   8        4.63        4.69      1.70 o 
  -3   7   8        0.00       -0.34      0.81 o 
  -2   7   8        0.48        0.42      0.80 o 
  -1   7   8        2.09        2.06      1.09 o 
   0   7   8        8.65       10.17      1.55 o 
   1   7   8        2.56        3.62      1.02 o 
   2   7   8       32.85       37.47      2.28 o 
   3   7   8        7.42       10.98      1.94 o 
   4   7   8        0.65        1.13      0.80 o 
   5   7   8       17.20       17.56      3.53 o 
   6   7   8        1.27        2.50      0.74 o 
  -1   8   8        0.64       -0.16      1.08 o 
   0   8   8        0.35       -1.12      1.12 o 
   1   8   8        5.97        3.40      1.60 o 
   2   8   8        9.61       15.47      2.50 o 
   3   8   8        1.15        1.85      1.43 o 
   4   8   8        8.50       10.10      1.94 o 
   5   8   8        8.30       11.43      1.51 o 
   1   9   8        3.91        4.30      1.82 o 
   2   9   8        1.24        2.09      1.55 o 
   3   9   8       31.86       40.53      3.57 o 
  -3  -7   9       54.28       59.21      3.54 o 
  -2  -7   9       32.47       31.33      2.89 o 
  -1  -7   9       19.54       19.03      2.40 o 
   0  -7   9        0.64        0.62      1.24 o 
  -4  -6   9        1.39        0.94      1.20 o 
  -3  -6   9        0.70        0.08      1.08 o 
  -2  -6   9       47.37       45.01      3.10 o 
  -1  -6   9        1.60        3.30      1.13 o 
   0  -6   9      118.37      128.25      6.34 o 
   1  -6   9       15.87       16.13      2.88 o 
   2  -6   9       11.19       11.59      1.50 o 
  -5  -5   9       19.35       21.29      1.97 o 
  -4  -5   9       48.58       48.55      4.37 o 
  -3  -5   9       49.58       55.69      3.14 o 
  -2  -5   9       33.30       36.00      2.67 o 
  -1  -5   9       66.54       70.01      2.36 o 
   0  -5   9       43.74       42.08      2.39 o 
   1  -5   9       38.83       42.23      2.28 o 
   2  -5   9       10.92       10.50      2.08 o 
   3  -5   9        1.29        0.66      0.74 o 
  -6  -4   9        6.01        9.00      2.26 o 
  -5  -4   9       24.64       25.01      1.48 o 
  -4  -4   9        7.94        5.68      1.02 o 
  -3  -4   9        0.83        0.58      0.66 o 
  -2  -4   9       99.41       97.79      3.52 o 
  -1  -4   9        0.36       -0.22      0.63 o 
   0  -4   9        0.59       -0.39      0.92 o 
   1  -4   9        9.31        9.07      1.87 o 
   2  -4   9        1.89        1.05      0.66 o 
   3  -4   9       47.97       50.66      2.00 o 
   4  -4   9       24.68       24.09      2.26 o 
  -6  -3   9        2.12        2.09      1.20 o 
  -5  -3   9       14.02       14.77      1.16 o 
  -4  -3   9        0.89        0.60      0.61 o 
  -3  -3   9        2.01        1.73      0.67 o 
  -2  -3   9       83.80       73.13      2.65 o 
  -1  -3   9       14.62       14.62      1.88 o 
   0  -3   9       72.74       68.51      2.56 o 
   1  -3   9       48.88       43.22      2.17 o 
   2  -3   9      100.86      104.41      2.66 o 
   3  -3   9       36.45       33.86      1.92 o 
   4  -3   9        0.22       -0.20      0.57 o 
   5  -3   9        9.08        7.19      1.32 o 
  -6  -2   9        9.25        6.09      3.84 o 
  -5  -2   9       28.51       30.16      1.40 o 
  -4  -2   9       73.64       75.76      2.74 o 
  -3  -2   9        1.95        1.95      0.65 o 
  -2  -2   9       39.85       36.32      1.67 o 
  -1  -2   9        3.94        1.21      0.73 o 
   0  -2   9        1.83        1.05      0.61 o 
   1  -2   9       42.81       31.82      1.57 o 
   2  -2   9       79.48       77.69      2.23 o 
   3  -2   9       44.22       37.13      1.51 o 
   4  -2   9        9.99        9.63      0.87 o 
   5  -2   9       15.08       15.27      1.43 o 
   6  -2   9        9.75       11.41      1.52 o 
  -6  -1   9        6.84        5.67      1.34 o 
  -5  -1   9        8.86        8.68      0.91 o 
  -4  -1   9        5.42        5.23      0.76 o 
  -3  -1   9       34.60       27.12      1.57 o 
  -2  -1   9       56.49       57.10      1.94 o 
  -1  -1   9      279.42      238.78      5.79 o 
   0  -1   9       61.47       56.46      1.91 o 
   1  -1   9      187.60      172.44      3.79 o 
   2  -1   9        0.33        0.29      0.53 o 
   3  -1   9       92.40       93.87      2.20 o 
   4  -1   9        2.73        3.74      0.66 o 
   5  -1   9       45.33       44.44      2.07 o 
   6  -1   9        6.41        6.39      1.43 o 
  -6   0   9        9.56        8.09      1.37 o 
  -5   0   9      106.46      105.28      2.72 o 
  -4   0   9        3.20        4.05      0.71 o 
  -3   0   9      314.14      300.08      6.68 o 
  -2   0   9        8.49        9.00      0.95 o 
  -1   0   9      130.18      123.84      3.88 o 
   0   0   9       29.52       28.67      1.47 o 
   1   0   9       89.42       92.76      2.37 o 
   2   0   9       18.09       20.29      1.24 o 
   3   0   9        7.53        7.56      1.01 o 
   4   0   9       22.72       23.81      1.18 o 
   5   0   9        5.01        4.49      0.99 o 
   6   0   9       11.06        9.55      1.65 o 
   7   0   9        0.77        0.24      1.06 o 
  -6   1   9        9.36        9.65      1.46 o 
  -5   1   9       57.67       58.12      2.35 o 
  -4   1   9       23.64       25.68      1.27 o 
  -3   1   9        5.29        4.05      0.71 o 
  -2   1   9       16.23       13.85      1.12 o 
  -1   1   9        0.52        0.16      0.63 o 
   0   1   9        0.83        0.47      0.55 o 
   1   1   9       24.66       21.85      1.53 o 
   2   1   9       11.35       11.60      1.01 o 
   3   1   9        3.99        3.91      0.65 o 
   4   1   9        0.04        0.12      0.52 o 
   5   1   9        7.15        5.29      0.59 o 
   6   1   9        0.02       -0.67      0.67 o 
   7   1   9        0.46        1.47      1.20 o 
  -5   2   9        1.20        1.24      0.81 o 
  -4   2   9        1.96        3.16      0.68 o 
  -3   2   9        2.92        2.59      0.63 o 
  -2   2   9       34.18       31.88      1.56 o 
  -1   2   9        0.15        0.03      0.54 o 
   0   2   9       46.79       45.79      1.76 o 
   1   2   9       49.92       48.66      2.08 o 
   2   2   9        4.62        2.27      0.70 o 
   3   2   9       43.16       44.55      1.64 o 
   4   2   9        0.74        0.50      0.53 o 
   5   2   9        1.29        1.34      0.55 o 
   6   2   9        0.51        0.17      0.76 o 
   7   2   9        2.49        3.25      1.60 o 
  -5   3   9        2.06        2.26      1.05 o 
  -4   3   9        5.56        7.02      0.95 o 
  -3   3   9       45.35       45.79      1.68 o 
  -2   3   9        4.53        3.83      0.78 o 
  -1   3   9       73.06       76.42      2.65 o 
   0   3   9       66.86       60.27      1.98 o 
   1   3   9       17.99       20.50      1.29 o 
   2   3   9        6.06        5.84      0.93 o 
   3   3   9        6.78        4.35      0.76 o 
   4   3   9       36.35       37.18      1.80 o 
   5   3   9       10.26        8.97      0.91 o 
   6   3   9        8.40        7.33      1.41 o 
   7   3   9        1.88        3.30      1.53 o 
  -4   4   9       39.14       42.10      1.61 o 
  -3   4   9        2.68        2.36      0.81 o 
  -2   4   9       48.72       48.85      1.93 o 
  -1   4   9        9.25       10.02      1.82 o 
   0   4   9        3.37        4.68      1.87 o 
   1   4   9      107.96      105.99      3.73 o 
   2   4   9       12.57       14.66      3.22 o 
   3   4   9       43.68       44.99      1.95 o 
   4   4   9        2.17        2.37      0.68 o 
   5   4   9        0.56        0.19      0.72 o 
   6   4   9        4.63        3.88      2.03 o 
   7   4   9        0.88        0.78      1.29 o 
  -4   5   9        2.77        2.67      0.78 o 
  -3   5   9       21.62       22.18      1.48 o 
  -2   5   9        7.09        4.43      0.89 o 
  -1   5   9       63.80       71.74      3.13 o 
   0   5   9        5.51        4.82      2.05 o 
   1   5   9        1.06        0.09      0.70 o 
   2   5   9       13.80       13.81      1.65 o 
   3   5   9       50.73       49.87      2.06 o 
   4   5   9       11.74       11.09      1.08 o 
   5   5   9       13.67       11.17      1.14 o 
   6   5   9       19.09       21.26      2.25 o 
   7   5   9        2.25        2.43      1.55 o 
  -3   6   9        0.92        0.99      0.80 o 
  -2   6   9        1.16        2.34      1.18 o 
  -1   6   9       43.29       48.25      2.80 o 
   0   6   9        0.00        0.98      1.04 o 
   1   6   9       57.07       53.63      3.51 o 
   2   6   9        1.60        0.17      0.87 o 
   3   6   9       10.01       11.58      1.43 o 
   4   6   9        1.38        1.69      0.90 o 
   5   6   9        0.01        0.51      0.80 o 
   6   6   9        8.56       10.02      1.83 o 
  -2   7   9        2.51        4.88      2.38 o 
  -1   7   9        4.03        3.20      1.99 o 
   0   7   9        0.12        1.23      1.61 o 
   1   7   9        2.14        0.37      0.99 o 
   2   7   9        0.02        0.15      0.89 o 
   3   7   9       13.77       11.24      2.61 o 
   4   7   9        1.93        2.74      1.36 o 
   5   7   9        2.92        0.94      0.92 o 
   1   8   9        3.64        4.32      1.87 o 
   2   8   9        3.04        2.71      1.52 o 
   3   8   9        1.87        2.31      1.53 o 
   4   8   9        7.28        8.45      1.85 o 
  -2  -6  10        3.85        3.43      1.80 o 
  -1  -6  10        1.55        0.41      1.26 o 
   0  -6  10       26.24       30.00      2.26 o 
  -4  -5  10       31.07       39.74      2.81 o 
  -3  -5  10       10.47       14.00      2.55 o 
  -2  -5  10       66.37       85.58      4.54 o 
  -1  -5  10       86.42       95.59      3.41 o 
   0  -5  10       19.75       22.26      1.95 o 
   1  -5  10        9.67        8.26      1.33 o 
   2  -5  10        9.42        8.82      1.35 o 
  -5  -4  10        5.18        4.94      1.56 o 
  -4  -4  10      103.62      124.28      3.59 o 
  -3  -4  10       17.03       14.42      2.85 o 
  -2  -4  10       28.68       30.20      2.11 o 
  -1  -4  10       39.74       42.22      2.87 o 
   0  -4  10        1.12        0.80      0.90 o 
   1  -4  10       59.63       69.94      2.87 o 
   2  -4  10        8.73        6.30      1.21 o 
   3  -4  10        6.51        7.92      1.12 o 
  -5  -3  10        6.11        7.52      1.14 o 
  -4  -3  10        5.85        7.44      1.05 o 
  -3  -3  10       71.32       70.68      2.81 o 
  -2  -3  10       79.66       82.93      2.97 o 
  -1  -3  10       18.61       17.31      1.71 o 
   0  -3  10       61.58       60.20      2.66 o 
   1  -3  10        3.41        2.59      0.92 o 
   2  -3  10       94.31       94.20      3.16 o 
   3  -3  10       25.20       22.62      1.51 o 
   4  -3  10       11.25       11.13      1.13 o 
  -5  -2  10        1.82        1.38      0.72 o 
  -4  -2  10       54.91       56.46      2.13 o 
  -3  -2  10       11.73       12.08      1.19 o 
  -2  -2  10       37.08       30.79      2.00 o 
  -1  -2  10       89.81       87.49      3.03 o 
   0  -2  10       42.58       39.78      2.19 o 
   1  -2  10       83.43       73.47      2.74 o 
   2  -2  10       28.27       30.73      3.08 o 
   3  -2  10       13.07       13.04      1.20 o 
   4  -2  10       30.36       27.39      1.39 o 
   5  -2  10        1.80        2.27      1.12 o 
  -5  -1  10       19.10       16.34      1.10 o 
  -4  -1  10        0.61        0.81      0.68 o 
  -3  -1  10       61.49       54.81      2.05 o 
  -2  -1  10        1.94        0.56      0.75 o 
  -1  -1  10        0.04        0.18      0.71 o 
   0  -1  10      109.72      114.68      2.90 o 
   1  -1  10       31.73       32.25      1.97 o 
   2  -1  10       21.99       20.84      1.39 o 
   3  -1  10       32.40       33.26      1.66 o 
   4  -1  10        2.49        3.66      0.74 o 
   5  -1  10       12.02       12.50      1.59 o 
  -5   0  10        3.11        1.75      0.61 o 
  -4   0  10        0.80        0.59      0.70 o 
  -3   0  10       46.71       49.11      1.96 o 
  -2   0  10       14.55       14.54      2.05 o 
  -1   0  10       38.29       40.22      3.76 o 
   0   0  10        3.25        2.47      0.76 o 
   1   0  10       16.42       15.50      2.47 o 
   2   0  10       24.30       23.65      1.45 o 
   3   0  10        1.27        0.97      0.65 o 
   4   0  10       99.01      102.04      6.54 o 
   5   0  10        0.32        0.11      0.82 o 
   6   0  10        4.75        4.60      1.94 o 
  -5   1  10        9.90       11.79      2.04 o 
  -4   1  10        0.04        0.28      0.64 o 
  -3   1  10        0.86        0.96      0.67 o 
  -2   1  10       10.40       11.33      1.13 o 
  -1   1  10        2.59        2.19      1.05 o 
   0   1  10       38.15       37.58      1.97 o 
   1   1  10       21.97       23.93      2.06 o 
   2   1  10       34.26       33.42      4.04 o 
   3   1  10        2.81        2.06      0.77 o 
   4   1  10       19.91       19.74      1.59 o 
   5   1  10        3.39        2.57      0.48 o 
   6   1  10       12.07       11.60      1.80 o 
  -5   2  10        5.31        3.73      1.12 o 
  -4   2  10        0.37        0.29      0.67 o 
  -3   2  10        2.07        1.29      0.72 o 
  -2   2  10        1.27        0.50      0.66 o 
  -1   2  10        2.35        3.24      0.96 o 
   0   2  10        4.91        4.02      0.87 o 
   1   2  10       42.13       40.89      2.94 o 
   2   2  10       46.18       46.76      5.21 o 
   3   2  10       58.39       56.78      3.10 o 
   4   2  10        5.89        5.84      0.87 o 
   5   2  10       20.46       19.19      0.99 o 
   6   2  10        0.02        0.58      1.02 o 
  -4   3  10        0.07        0.05      0.70 o 
  -3   3  10       16.07       14.29      1.28 o 
  -2   3  10        0.86        1.14      0.83 o 
  -1   3  10       99.98       97.86      5.17 o 
   0   3  10        0.10       -0.21      0.72 o 
   1   3  10       48.74       49.18      2.79 o 
   2   3  10        9.57        9.72      1.46 o 
   3   3  10       15.97       19.31      1.50 o 
   4   3  10       28.28       30.27      2.00 o 
   5   3  10        1.42        1.35      0.65 o 
   6   3  10       11.12       14.26      2.43 o 
  -3   4  10       18.79       21.21      1.52 o 
  -2   4  10        6.47        5.10      1.11 o 
  -1   4  10        1.22        0.74      0.85 o 
   0   4  10       17.97       16.10      2.67 o 
   1   4  10        0.72        1.36      1.03 o 
   2   4  10       17.78       20.83      2.20 o 
   3   4  10       10.45       12.09      1.42 o 
   4   4  10        4.73        3.21      0.90 o 
   5   4  10        2.17        1.53      0.77 o 
   6   4  10       14.64       14.35      2.53 o 
  -3   5  10        0.60        2.23      1.16 o 
  -2   5  10        0.53        1.11      1.06 o 
  -1   5  10        2.57        2.57      1.15 o 
   0   5  10        4.03        2.72      1.20 o 
   1   5  10        0.11       -0.85      1.15 o 
   2   5  10       53.02       50.17      5.54 o 
   3   5  10       19.52       21.26      5.50 o 
   4   5  10       17.12       19.62      2.92 o 
   5   5  10       45.33       51.63      4.15 o 
   6   5  10        3.59        1.36      1.55 o 
  -1   6  10       16.71       18.90      2.12 o 
   0   6  10       14.57       17.12      2.17 o 
   1   6  10       52.44       64.78      2.70 o 
   2   6  10        0.12       -0.32      1.34 o 
   3   6  10       48.78       59.08      3.86 o 
   4   6  10        1.33        1.88      0.93 o 
   5   6  10        3.90        4.97      1.16 o 
   0   7  10        4.83        6.00      1.57 o 
   1   7  10        7.78        8.57      2.14 o 
   2   7  10        3.35        1.29      1.08 o 
   3   7  10       10.70        8.84      1.48 o 
  -3  -4  11        1.31        0.70      2.40 o 
  -2  -4  11       11.14       11.38      2.00 o 
  -1  -4  11       15.64       15.84      1.90 o 
   0  -4  11       22.17       20.45      1.96 o 
   1  -4  11       15.76       19.69      1.91 o 
  -3  -3  11       37.57       41.57      2.45 o 
  -2  -3  11       10.75       11.23      1.53 o 
  -1  -3  11        2.10        4.13      1.14 o 
   0  -3  11       69.13       78.10      5.00 o 
   1  -3  11        0.86        1.41      0.95 o 
   2  -3  11       15.41       15.99      1.73 o 
   3  -3  11        2.35        2.02      1.03 o 
  -4  -2  11       25.50       25.18      1.67 o 
  -3  -2  11       18.23       19.42      1.81 o 
  -2  -2  11       30.79       33.83      5.85 o 
  -1  -2  11        6.49        6.20      1.50 o 
   0  -2  11        0.04        0.47      0.90 o 
   1  -2  11       32.64       37.21      2.67 o 
   2  -2  11        5.00        5.73      1.15 o 
   3  -2  11       13.07       13.77      1.35 o 
   4  -2  11        3.39        4.54      2.43 o 
  -4  -1  11        0.07        0.14      0.76 o 
  -3  -1  11        0.94        1.27      0.95 o 
  -2  -1  11       25.80       23.39      1.92 o 
  -1  -1  11        4.49        5.22      1.21 o 
   0  -1  11       26.34       31.41      3.30 o 
   1  -1  11       10.76        9.91      1.40 o 
   2  -1  11        3.35        2.03      0.96 o 
   3  -1  11       32.88       34.50      1.81 o 
   4  -1  11        9.19        9.10      1.18 o 
  -4   0  11        8.24       10.39      1.21 o 
  -3   0  11        7.97        7.50      1.28 o 
  -2   0  11        4.28        2.65      1.07 o 
  -1   0  11       31.15       30.62      2.13 o 
   0   0  11      103.37      103.90      4.71 o 
   1   0  11       12.81       15.72      1.63 o 
   2   0  11       40.12       42.49      2.31 o 
   3   0  11        0.53        0.00      0.79 o 
   4   0  11        8.97        9.42      1.71 o 
   5   0  11        8.67       10.43      4.93 o 
  -4   1  11       37.14       37.93      2.55 o 
  -3   1  11        0.06       -0.83      0.83 o 
  -2   1  11       80.92       87.96      3.20 o 
  -1   1  11        5.37        3.95      1.15 o 
   0   1  11        6.90        7.79      1.08 o 
   1   1  11       39.96       45.12      3.61 o 
   2   1  11        0.39        0.42      0.93 o 
   3   1  11       41.60       47.39      4.35 o 
   4   1  11       31.34       32.18      1.83 o 
   5   1  11        2.42        2.33      0.77 o 
  -3   2  11        7.71        6.31      1.30 o 
  -2   2  11       13.03       13.14      1.56 o 
  -1   2  11       30.42       28.77      2.04 o 
   0   2  11       35.80       36.71      3.17 o 
   1   2  11        0.48        0.53      1.00 o 
   2   2  11       60.80       57.77      4.78 o 
   3   2  11       37.59       35.87      2.38 o 
   4   2  11        9.39        5.21      1.06 o 
   5   2  11       33.15       34.68      2.51 o 
  -3   3  11        1.23        2.15      1.08 o 
  -2   3  11       14.25       13.94      1.61 o 
  -1   3  11       29.45       32.40      2.20 o 
   0   3  11        3.49        3.09      1.61 o 
   1   3  11       72.96       85.82      3.67 o 
   2   3  11        0.97        0.28      1.12 o 
   3   3  11       23.11       23.89      2.11 o 
   4   3  11        0.11       -0.46      0.77 o 
   5   3  11        2.61        2.46      0.72 o 
  -2   4  11        1.51        1.09      1.25 o 
  -1   4  11       10.36       10.86      2.46 o 
   0   4  11        0.53       -0.01      1.13 o 
   1   4  11        0.41        0.62      1.09 o 
   2   4  11        0.03       -0.64      0.99 o 
   3   4  11       57.17       71.01      3.22 o 
   4   4  11       10.31       14.92      1.67 o 
   5   4  11       72.20       83.30      5.15 o 
  -1   5  11        7.63        7.97      1.64 o 
   0   5  11        2.24        2.00      1.26 o 
   1   5  11       61.10       77.27      4.09 o 
   2   5  11        0.86        2.66      1.27 o 
   3   5  11       34.45       47.86      3.41 o 
   4   5  11        2.38        2.30      1.60 o 
   1   6  11        6.72        9.42      2.79 o 
   2   6  11       17.17       20.62      2.99 o 
  -1  -2  12        2.61        1.18      1.04 o 
   0  -2  12        0.76        0.91      1.12 o 
   1  -2  12        9.19        7.19      1.40 o 
  -2  -1  12        7.23        8.66      1.47 o 
  -1  -1  12        0.89        0.70      1.03 o 
   0  -1  12        0.39        0.30      0.99 o 
   1  -1  12        3.18        3.19      1.14 o 
   2  -1  12        1.88        0.38      0.90 o 
  -2   0  12        6.23        5.18      1.24 o 
  -1   0  12       13.52       12.84      1.67 o 
   0   0  12       25.53       24.03      2.11 o 
   1   0  12        0.26        0.17      0.91 o 
   2   0  12       89.37      101.06      3.50 o 
   3   0  12        2.09        4.42      1.34 o 
  -2   1  12       44.54       50.66      4.49 o 
  -1   1  12       15.73       19.48      1.94 o 
   0   1  12       79.81       92.89      6.89 o 
   1   1  12        0.14        1.54      1.32 o 
   2   1  12       51.48       56.24      4.32 o 
   3   1  12        5.05        2.58      1.22 o 
  -1   2  12       10.89       14.51      2.22 o 
   0   2  12       11.92       12.69      1.68 o 
   1   2  12       26.21       29.61      2.62 o 
   2   2  12        2.39        2.86      1.34 o 
   3   2  12       16.14       19.53      2.76 o 
  -1   3  12       44.32       46.81      3.72 o 
   0   3  12        0.23        1.09      1.17 o 
   1   3  12       15.12       17.94      2.63 o 
   2   3  12        3.64        1.26      1.15 o 
   3   3  12        0.08       -0.02      1.02 o 
   1   4  12        9.50       12.77      3.28 o 
   2   4  12        2.53        1.07      2.16 o 
                                                 
